# Supplementary material for: Endosymbiont Infections in Korean Insects: Patterns Across Orders and Habitat Types
Source: Insects. 2026 Jan 7;17(1):71. doi: 10.3390/insects17010071 (PMC12842219; doi:10.3390/insects17010071)
Supplement: Supplementary file 1 [file insects-17-00071-s001.zip]

Archive with 4 entries (3 files):
- supplementary files/
- supplementary files/Table_S1_Sample_information.csv
- supplementary files/Table_S2_Primer_information.csv
- supplementary files/Table_S3_Sequence_validation.csv
