# Supplementary material for: Endosymbiont Infections in Korean Insects: Patterns Across Orders and Habitat Types
Source: Insects. 2026 Jan 7;17(1):71. doi: 10.3390/insects17010071 (PMC12842219; doi:10.3390/insects17010071)
Supplement: Supplementary file 1 [file insects-17-00071-s001.zip › supplementary files/Table_S1_Sample_information.csv]

Sample_ID	Order	Family	Scientific_name	Collection_date	Country	Region	Habitat_type	Life_stage	Wolbachia	Spiroplasma	Rickettsia
1	Hemiptera	Cicadidae	Hyalessa maculaticollis	2016-07-23	South Korea	Seoul	Terrestrial	Adult	0	0	0
2	Hemiptera	Cicadidae	Hyalessa maculaticollis	2016-07-23	South Korea	Seoul	Terrestrial	Adult	0	0	0
3	Hemiptera	Cicadidae	Hyalessa maculaticollis	2016-07-23	South Korea	Seoul	Terrestrial	Adult	0	0	0
4	Hemiptera	Cicadidae	Hyalessa maculaticollis	2016-07-23	South Korea	Seoul	Terrestrial	Adult	0	0	0
5	Hemiptera	Cicadidae	Hyalessa maculaticollis	2016-07-16	South Korea	Seoul	Terrestrial	Adult	0	0	0
6	Hemiptera	Cicadidae	Hyalessa maculaticollis	2016-07-16	South Korea	Seoul	Terrestrial	Adult	0	0	0
7	Hemiptera	Cicadidae	Hyalessa maculaticollis	2016-08-06	South Korea	Seoul	Terrestrial	Adult	0	0	0
8	Hemiptera	Cicadidae	Hyalessa maculaticollis	2016-07-09	South Korea	Seoul	Terrestrial	Adult	0	0	0
9	Hemiptera	Cicadidae	Hyalessa maculaticollis	2016-07-17	South Korea	Seoul	Terrestrial	Adult	0	0	0
10	Hemiptera	Cicadidae	Hyalessa maculaticollis	2016-08-20	South Korea	Seoul	Terrestrial	Adult	0	0	0
11	Hemiptera	Cicadidae	Hyalessa maculaticollis	2016-07-03	South Korea	Seoul	Terrestrial	Adult	0	0	0
12	Hemiptera	Cicadidae	Hyalessa maculaticollis	2016-07-16	South Korea	Seoul	Terrestrial	Adult	0	0	0
13	Hemiptera	Cicadidae	Cryptotympana atrata	2016-07-16	South Korea	Seoul	Terrestrial	Adult	0	0	0
14	Hemiptera	Cicadidae	Cryptotympana atrata	2016-07-16	South Korea	Seoul	Terrestrial	Adult	0	0	0
15	Hemiptera	Cicadidae	Cryptotympana atrata	2016-07-16	South Korea	Seoul	Terrestrial	Adult	0	0	0
16	Hemiptera	Cicadidae	Cryptotympana atrata	16-Jul	South Korea	Seoul	Terrestrial	Adult	0	0	0
17	Hemiptera	Cicadidae	Hyalessa maculaticollis	16-Jul	South Korea	Seoul	Terrestrial	Adult	0	0	0
18	Hemiptera	Cicadidae	Hyalessa maculaticollis	2016-07-16	South Korea	Seoul	Terrestrial	Adult	0	0	0
19	Hemiptera	Cicadidae	Hyalessa maculaticollis	2016-07-23	South Korea	Seoul	Terrestrial	Adult	0	0	0
20	Hemiptera	Cicadidae	Hyalessa maculaticollis	2016-07-23	South Korea	Seoul	Terrestrial	Adult	0	0	0
21	Hemiptera	Cicadidae	Hyalessa maculaticollis	2016-07-23	South Korea	Seoul	Terrestrial	Adult	0	0	0
22	Hemiptera	Cicadidae	Hyalessa maculaticollis	2016-07-23	South Korea	Seoul	Terrestrial	Adult	0	0	0
23	Hemiptera	Cicadidae	Hyalessa maculaticollis	2016-08-06	South Korea	Seoul	Terrestrial	Adult	0	0	0
24	Hemiptera	Cicadidae	Hyalessa maculaticollis	2016-08-06	South Korea	Seoul	Terrestrial	Adult	0	0	0
25	Hemiptera	Cicadidae	Hyalessa maculaticollis	2016-08-06	South Korea	Seoul	Terrestrial	Adult	0	0	0
26	Hemiptera	Cicadidae	Hyalessa maculaticollis	2016-07-30	South Korea	Seoul	Terrestrial	Adult	0	0	0
27	Hemiptera	Cicadidae	Hyalessa maculaticollis	2016-07-30	South Korea	Seoul	Terrestrial	Adult	0	0	0
28	Hemiptera	Cicadidae	Hyalessa maculaticollis	2016-07-30	South Korea	Seoul	Terrestrial	Adult	0	0	0
29	Hemiptera	Cicadidae	Hyalessa maculaticollis	2016-08-20	South Korea	Seoul	Terrestrial	Adult	0	0	0
30	Hemiptera	Cicadidae	Hyalessa maculaticollis	2016-08-13	South Korea	Seoul	Terrestrial	Adult	0	0	0
31	Hemiptera	Cicadidae	Hyalessa maculaticollis	2016-08-13	South Korea	Seoul	Terrestrial	Adult	0	0	0
32	Hemiptera	Cicadidae	Hyalessa maculaticollis	2016-08-06	South Korea	Seoul	Terrestrial	Adult	0	0	0
33	Hemiptera	Cicadidae	Graptopsaltria nigrofuscata	2016-08-06	South Korea	Seoul	Terrestrial	Adult	0	0	0
34	Coleoptera	Tenebrionidae	Cerogria janthinipennis	2017-05-08	South Korea	Chungcheongnam-do	Terrestrial	Adult	0	0	0
35	Coleoptera	Tenebrionidae	Cerogria janthinipennis	2017-05-09	South Korea	Chungcheongnam-do	Terrestrial	Adult	0	0	0
36	Coleoptera	Tenebrionidae	Cerogria janthinipennis	2017-05-10	South Korea	Chungcheongnam-do	Terrestrial	Adult	0	0	0
37	Coleoptera	Tenebrionidae	Cerogria janthinipennis	2017-05-11	South Korea	Chungcheongnam-do	Terrestrial	Adult	0	0	0
38	Coleoptera	Tenebrionidae	Cerogria janthinipennis	2017-05-12	South Korea	Chungcheongnam-do	Terrestrial	Adult	0	0	0
39	Coleoptera	Tenebrionidae	Cerogria janthinipennis	2017-05-13	South Korea	Chungcheongnam-do	Terrestrial	Adult	0	0	0
40	Coleoptera	Tenebrionidae	Cerogria janthinipennis	2017-05-14	South Korea	Chungcheongnam-do	Terrestrial	Adult	0	0	0
41	Coleoptera	Tenebrionidae	Cerogria janthinipennis	2017-05-15	South Korea	Chungcheongnam-do	Terrestrial	Adult	0	0	0
43	Hemiptera	Cicadidae	Cryptotympana atrata	2016-08-14	South Korea	Gyeongsangbuk-do	Terrestrial	Adult	0	0	0
44	Hemiptera	Cicadidae	Cryptotympana atrata	2016-08-13	South Korea	Busan	Terrestrial	Adult	0	0	0
45	Hemiptera	Cicadidae	Cryptotympana atrata	2016-08-13	South Korea	Busan	Terrestrial	Adult	0	0	0
46	Hemiptera	Cicadidae	Cryptotympana atrata	2016-08-13	South Korea	Busan	Terrestrial	Adult	0	0	0
47	Hemiptera	Cicadidae	Platypleura kaempferi	2016-07-07	South Korea	Incheon	Terrestrial	Adult	0	0	0
48	Hemiptera	Cicadidae	Suisha coreana	2016-09-26	South Korea	Gyeonggi-do	Terrestrial	Adult	1	0	0
49	Hemiptera	Cicadidae	Cryptotympana atrata	2016-07-28	South Korea	Jeollabuk-do	Terrestrial	Adult	0	0	0
50	Hemiptera	Cicadidae	Cryptotympana atrata	2016-07-28	South Korea	Jeollabuk-do	Terrestrial	Adult	0	0	0
51	Hemiptera	Cicadidae	Cryptotympana atrata	2016-07-28	South Korea	Jeollabuk-do	Terrestrial	Adult	0	0	0
52	Hemiptera	Cicadidae	Cryptotympana atrata	2016-07-14	South Korea	Jeollabuk-do	Terrestrial	Adult	0	0	0
53	Hemiptera	Cicadidae	Cryptotympana atrata	2016-07-13	South Korea	Jeollabuk-do	Terrestrial	Adult	0	0	0
54	Hemiptera	Cicadidae	Hyalessa maculaticollis	2016-07-27	South Korea	Jeollabuk-do	Terrestrial	Adult	0	0	0
55	Hemiptera	Cicadidae	Cryptotympana atrata	2016-08-02	South Korea	Jeollabuk-do	Terrestrial	Adult	0	0	0
56	Hemiptera	Cicadidae	Cryptotympana atrata	2016-07-28	South Korea	Jeollabuk-do	Terrestrial	Adult	0	0	0
57	Hemiptera	Cicadidae	Cryptotympana atrata	2016-07-08	South Korea	Jeollabuk-do	Terrestrial	Adult	0	0	0
58	Hemiptera	Cicadidae	Cryptotympana atrata	2016-08-03	South Korea	Jeollabuk-do	Terrestrial	Adult	0	0	0
59	Hemiptera	Cicadidae	Cryptotympana atrata	2016-08-03	South Korea	Jeollabuk-do	Terrestrial	Adult	0	0	0
60	Hemiptera	Cicadidae	Cryptotympana atrata	2016-08-03	South Korea	Jeollabuk-do	Terrestrial	Adult	0	0	0
61	Hemiptera	Cicadidae	Leptosemia takanonis	2016-07-24	South Korea	Jeollabuk-do	Terrestrial	Adult	0	0	0
62	Hemiptera	Cicadidae	Cryptotympana atrata	2016-07-24	South Korea	Seoul	Terrestrial	Adult	0	0	0
63	Hemiptera	Cicadidae	Hyalessa maculaticollis	2016-07-24	South Korea	Seoul	Terrestrial	Adult	0	0	0
64	Hemiptera	Cicadidae	Graptopsaltria nigrofuscata	2016-08-07	South Korea	Seoul	Terrestrial	Adult	0	0	0
65	Hemiptera	Cicadidae	Graptopsaltria nigrofuscata	2016-08-07	South Korea	Seoul	Terrestrial	Adult	0	0	0
66	Hemiptera	Cicadidae	Graptopsaltria nigrofuscata	2016-08-07	South Korea	Seoul	Terrestrial	Adult	0	0	0
67	Hemiptera	Cicadidae	Hyalessa maculaticollis	2016-08-07	South Korea	Seoul	Terrestrial	Adult	0	0	0
68	Hemiptera	Cicadidae	Hyalessa maculaticollis	2016-07-24	South Korea	Seoul	Terrestrial	Adult	0	0	0
69	Hemiptera	Cicadidae	Hyalessa maculaticollis	2016-07-25	South Korea	Seoul	Terrestrial	Adult	0	0	0
70	Hemiptera	Cicadidae	Hyalessa maculaticollis	2016-07-26	South Korea	Seoul	Terrestrial	Adult	0	0	0
71	Hemiptera	Cicadidae	Hyalessa maculaticollis	2016-07-27	South Korea	Seoul	Terrestrial	Adult	0	0	0
72	Hemiptera	Cicadidae	Hyalessa maculaticollis	2016-07-28	South Korea	Seoul	Terrestrial	Adult	0	0	0
73	Hemiptera	Cicadidae	Hyalessa maculaticollis	2016-07-31	South Korea	Seoul	Terrestrial	Adult	0	0	0
74	Hemiptera	Cicadidae	Hyalessa maculaticollis	2016-07-24	South Korea	Seoul	Terrestrial	Adult	0	0	0
75	Hemiptera	Cicadidae	Graptopsaltria nigrofuscata	2016-07-24	South Korea	Seoul	Terrestrial	Adult	0	0	0
76	Hemiptera	Cicadidae	Hyalessa maculaticollis	2016-08-06	South Korea	Seoul	Terrestrial	Adult	0	0	0
77	Hemiptera	Cicadidae	Platypleura kaempferi	2016-07-07	South Korea	Gangwon-do	Terrestrial	Adult	0	0	0
78	Hemiptera	Cicadidae	Leptosemia takanonis	2016-07-07	South Korea	Gangwon-do	Terrestrial	Adult	0	0	0
79	Hemiptera	Cicadidae	Meimuna opalifera	2016-08-07	South Korea	Daejeon	Terrestrial	Adult	1	0	0
80	Hemiptera	Pentatomidae	Halyomorpha halys	2017-05-12	South Korea	Chungcheongnam-do	Terrestrial	Adult	0	0	0
81	Coleoptera	Attelabidae	Paracycnotrachelus chinensis	2017-05-08	South Korea	Chungcheongnam-do	Terrestrial	Adult	1	0	0
82	Coleoptera	Attelabidae	Paracycnotrachelus chinensis	2017-05-08	South Korea	Chungcheongnam-do	Terrestrial	Adult	0	0	0
83	Hemiptera	Pentatomidae	Pentatomidae sp.	2017-05-06	South Korea	Gwangju	Terrestrial	Adult	0	0	0
84	Hemiptera	Pentatomidae	Pentatomidae sp.	2017-05-06	South Korea	Gwangju	Terrestrial	Adult	0	0	0
85	Coleoptera	Curculionidae	Episomus turritus	2017-05-18	South Korea	Chungcheongnam-do	Terrestrial	Adult	0	0	0
86	Coleoptera	Curculionidae	Episomus turritus	2017-05-18	South Korea	Chungcheongnam-do	Terrestrial	Adult	0	0	0
87	Coleoptera	Curculionidae	Episomus turritus	2017-05-18	South Korea	Chungcheongnam-do	Terrestrial	Adult	0	0	0
88	Coleoptera	Curculionidae	Episomus turritus	2017-05-18	South Korea	Chungcheongnam-do	Terrestrial	Adult	0	0	0
89	Coleoptera	Curculionidae	Episomus turritus	2017-05-18	South Korea	Chungcheongnam-do	Terrestrial	Adult	0	0	0
90	Lepidoptera	Pieridae	Colias erate	2017-05-31	South Korea	Chungcheongnam-do	Terrestrial	Adult	1	0	0
91	Lepidoptera	Pieridae	Colias erate	2017-05-31	South Korea	Chungcheongnam-do	Terrestrial	Adult	1	0	0
92	Lepidoptera	Pieridae	Colias erate	2017-05-31	South Korea	Chungcheongnam-do	Terrestrial	Adult	1	0	0
93	Lepidoptera	Pieridae	Colias erate	2017-05-31	South Korea	Chungcheongnam-do	Terrestrial	Adult	1	0	0
94	Lepidoptera	Pieridae	Colias erate	2017-06-01	South Korea	Chungcheongnam-do	Terrestrial	Adult	1	0	0
95	Lepidoptera	Pieridae	Pieris rapae	2017-05-31	South Korea	Chungcheongnam-do	Terrestrial	Adult	0	0	0
96	Lepidoptera	Pieridae	Pieris rapae	2017-05-31	South Korea	Chungcheongnam-do	Terrestrial	Adult	0	0	0
97	Lepidoptera	Pieridae	Pieris rapae	2017-05-31	South Korea	Chungcheongnam-do	Terrestrial	Adult	0	0	0
98	Lepidoptera	Pieridae	Pieris rapae	2017-06-01	South Korea	Chungcheongnam-do	Terrestrial	Adult	0	0	0
99	Lepidoptera	Lycaenidae	Cupido argiades	2017-05-31	South Korea	Chungcheongnam-do	Terrestrial	Adult	1	0	0
100	Coleoptera	Coccinellidae	Coccinella septempunctata	2017-05-31	South Korea	Chungcheongnam-do	Terrestrial	Adult	0	0	0
101	Coleoptera	Coccinellidae	Coccinella septempunctata	2017-05-31	South Korea	Chungcheongnam-do	Terrestrial	Adult	0	0	0
102	Hemiptera	Coreidae	Cletus punctiger	2017-05-31	South Korea	Chungcheongnam-do	Terrestrial	Adult	0	0	0
103	Hemiptera	Plataspididae	Coptosoma parvipictum	2017-05-31	South Korea	Chungcheongnam-do	Terrestrial	Adult	1	0	0
104	Coleoptera	Cerambycidae	Agapanthia amurensis	2017-05-31	South Korea	Chungcheongnam-do	Terrestrial	Adult	0	0	0
105	Coleoptera	Cerambycidae	Agapanthia amurensis	2017-05-31	South Korea	Chungcheongnam-do	Terrestrial	Adult	0	0	0
106	Odonata	Coenagrionidae	Paracercion v-nigrum	2017-05-31	South Korea	Chungcheongnam-do	Aquatic	Adult	0	0	0
107	Odonata	Coenagrionidae	Paracercion v-nigrum	2017-05-31	South Korea	Chungcheongnam-do	Aquatic	Adult	0	0	0
108	Odonata	Coenagrionidae	Paracercion calamorum	2017-05-31	South Korea	Chungcheongnam-do	Aquatic	Adult	1	0	0
109	Odonata	Coenagrionidae	Paracercion v-nigrum	2017-05-31	South Korea	Chungcheongnam-do	Aquatic	Adult	0	0	0
110	Odonata	Coenagrionidae	Paracercion hieroglyphicum	2017-05-31	South Korea	Chungcheongnam-do	Aquatic	Adult	0	0	0
111	Odonata	Coenagrionidae	Paracercion calamorum	2017-05-31	South Korea	Chungcheongnam-do	Aquatic	Adult	1	0	0
112	Odonata	Coenagrionidae	Paracercion calamorum	2017-05-31	South Korea	Chungcheongnam-do	Aquatic	Adult	1	0	0
113	Odonata	Coenagrionidae	Paracercion calamorum	2017-05-31	South Korea	Chungcheongnam-do	Aquatic	Adult	1	0	0
114	Hymenoptera	Apidae	Apis mellifera	2017-05-31	South Korea	Chungcheongnam-do	Terrestrial	Adult	0	1	0
115	Hymenoptera	Apidae	Apis mellifera	2017-05-31	South Korea	Chungcheongnam-do	Terrestrial	Adult	0	1	0
116	Hymenoptera	Apidae	Apis mellifera	2017-05-31	South Korea	Chungcheongnam-do	Terrestrial	Adult	0	1	0
117	Hymenoptera	Apidae	Apis mellifera	2017-05-31	South Korea	Chungcheongnam-do	Terrestrial	Adult	0	1	0
118	Diptera	Syrphidae	Eupeodes corollae	2017-05-31	South Korea	Chungcheongnam-do	Terrestrial	Adult	0	0	0
119	Coleoptera	Chrysomelidae	Lema fortunei	2017-05-31	South Korea	Chungcheongnam-do	Terrestrial	Adult	0	0	0
120	Coleoptera	Chrysomelidae	Lema fortunei	2017-05-31	South Korea	Chungcheongnam-do	Terrestrial	Adult	0	0	0
121	Coleoptera	Chrysomelidae	Lema fortunei	2017-05-31	South Korea	Chungcheongnam-do	Terrestrial	Adult	0	0	0
122	Coleoptera	Chrysomelidae	Lema fortunei	2017-05-31	South Korea	Chungcheongnam-do	Terrestrial	Adult	0	0	0
123	Coleoptera	Chrysomelidae	Lema fortunei	2017-05-31	South Korea	Chungcheongnam-do	Terrestrial	Adult	0	0	0
124	Diptera	Asilidae	Neoitamus angusticornis	2017-05-31	South Korea	Chungcheongnam-do	Terrestrial	Adult	1	1	0
125	Diptera	Asilidae	Neoitamus angusticornis	2017-05-31	South Korea	Chungcheongnam-do	Terrestrial	Adult	1	1	0
126	Diptera	Asilidae	Neoitamus angusticornis	2017-05-31	South Korea	Chungcheongnam-do	Terrestrial	Adult	1	0	0
127	Coleoptera	Tenebrionidae	Tenebrionidae sp.	2017-05-31	South Korea	Chungcheongnam-do	Terrestrial	Adult	0	0	0
128	Coleoptera	Tenebrionidae	Tenebrionidae sp.	2017-05-31	South Korea	Chungcheongnam-do	Terrestrial	Adult	0	0	0
129	Coleoptera	Tenebrionidae	Tenebrionidae sp.	2017-05-31	South Korea	Chungcheongnam-do	Terrestrial	Adult	0	0	0
130	Coleoptera	Tenebrionidae	Tenebrionidae sp.	2017-05-31	South Korea	Chungcheongnam-do	Terrestrial	Adult	0	0	0
131	Hymenoptera	Ichneumonidae	Ichneumonidae sp.	2017-05-31	South Korea	Chungcheongnam-do	Terrestrial	Adult	1	0	0
132	Coleoptera	Cerambycidae	Phytoecia rufiventris	2017-05-31	South Korea	Chungcheongnam-do	Terrestrial	Adult	0	0	1
133	Hymenoptera	Apidae	Bombus terrestris	2017-05-31	South Korea	Chungcheongnam-do	Terrestrial	Adult	0	0	0
134	Hymenoptera	Apidae	Bombus terrestris	2017-05-31	South Korea	Chungcheongnam-do	Terrestrial	Adult	0	0	0
135	Diptera	Asilidae	Trichomachimus scutellaris	2017-05-31	South Korea	Chungcheongnam-do	Terrestrial	Adult	0	0	0
136	Coleoptera	Attelabidae	Cycnotrachelodes cyanopterus	2017-05-16	South Korea	Chungcheongnam-do	Terrestrial	Adult	1	0	0
137	Coleoptera	Attelabidae	Cycnotrachelodes cyanopterus	2017-05-16	South Korea	Chungcheongnam-do	Terrestrial	Adult	1	0	0
138	Coleoptera	Attelabidae	Cycnotrachelodes cyanopterus	2017-05-16	South Korea	Chungcheongnam-do	Terrestrial	Adult	1	0	0
139	Coleoptera	Attelabidae	Cycnotrachelodes cyanopterus	2017-05-16	South Korea	Chungcheongnam-do	Terrestrial	Adult	1	0	0
140	Coleoptera	Attelabidae	Cycnotrachelodes cyanopterus	2017-05-16	South Korea	Chungcheongnam-do	Terrestrial	Adult	1	0	0
141	Coleoptera	Attelabidae	Cycnotrachelodes cyanopterus	2017-05-16	South Korea	Chungcheongnam-do	Terrestrial	Adult	1	0	0
142	Coleoptera	Cetoniidae	Lasiotrichius succinctus	2017-06-01	South Korea	Chungcheongnam-do	Terrestrial	Adult	0	0	0
143	Coleoptera	Cetoniidae	Lasiotrichius succinctus	2017-06-01	South Korea	Chungcheongnam-do	Terrestrial	Adult	0	0	0
144	Coleoptera	Cetoniidae	Lasiotrichius succinctus	2017-06-01	South Korea	Chungcheongnam-do	Terrestrial	Adult	0	0	0
145	Coleoptera	Cetoniidae	Lasiotrichius succinctus	2017-06-01	South Korea	Chungcheongnam-do	Terrestrial	Adult	0	0	0
146	Coleoptera	Cetoniidae	Lasiotrichius succinctus	2017-06-01	South Korea	Chungcheongnam-do	Terrestrial	Adult	0	0	0
147	Coleoptera	Cetoniidae	Lasiotrichius succinctus	2017-06-01	South Korea	Chungcheongnam-do	Terrestrial	Adult	0	0	0
148	Coleoptera	Cetoniidae	Lasiotrichius succinctus	2017-06-01	South Korea	Chungcheongnam-do	Terrestrial	Adult	0	0	0
149	Coleoptera	Cetoniidae	Lasiotrichius succinctus	2017-06-01	South Korea	Chungcheongnam-do	Terrestrial	Adult	0	0	0
150	Coleoptera	Cetoniidae	Lasiotrichius succinctus	2017-06-01	South Korea	Chungcheongnam-do	Terrestrial	Adult	0	0	0
151	Hemiptera	Reduviidae	Sphedanolestes impressicollis	2017-06-05	South Korea	Chungcheongnam-do	Terrestrial	Adult	0	0	0
152	Hemiptera	Reduviidae	Sphedanolestes impressicollis	2017-06-05	South Korea	Chungcheongnam-do	Terrestrial	Adult	1	0	0
153	Hemiptera	Reduviidae	Sphedanolestes impressicollis	2017-06-05	South Korea	Chungcheongnam-do	Terrestrial	Adult	0	0	0
154	Hemiptera	Reduviidae	Sphedanolestes impressicollis	2017-06-05	South Korea	Chungcheongnam-do	Terrestrial	Adult	0	0	1
155	Hemiptera	Reduviidae	Sphedanolestes impressicollis	2017-06-05	South Korea	Chungcheongnam-do	Terrestrial	Adult	0	0	0
156	Hemiptera	Fulgoridae	Lycorma delicatula	2017-06-08	South Korea	Chungcheongnam-do	Terrestrial	Adult	0	0	0
157	Hemiptera	Fulgoridae	Lycorma delicatula	2017-06-08	South Korea	Chungcheongnam-do	Terrestrial	Adult	0	0	0
158	Hemiptera	Fulgoridae	Lycorma delicatula	2017-06-08	South Korea	Chungcheongnam-do	Terrestrial	Adult	0	0	0
159	Hemiptera	Fulgoridae	Lycorma delicatula	2017-06-08	South Korea	Chungcheongnam-do	Terrestrial	Adult	0	0	0
160	Coleoptera	Erotylidae	Tetraphala collaris	2017-06-08	South Korea	Chungcheongnam-do	Terrestrial	Adult	0	0	0
161	Coleoptera	Erotylidae	Tetraphala collaris	2017-06-08	South Korea	Chungcheongnam-do	Terrestrial	Adult	0	0	0
162	Coleoptera	Erotylidae	Tetraphala collaris	2017-06-08	South Korea	Chungcheongnam-do	Terrestrial	Adult	0	0	0
163	Coleoptera	Erotylidae	Tetraphala collaris	2017-06-08	South Korea	Chungcheongnam-do	Terrestrial	Adult	0	0	0
164	Coleoptera	Erotylidae	Tetraphala collaris	2017-06-08	South Korea	Chungcheongnam-do	Terrestrial	Adult	0	0	0
165	Coleoptera	Erotylidae	Tetraphala collaris	2017-06-08	South Korea	Chungcheongnam-do	Terrestrial	Adult	0	0	0
166	Coleoptera	Erotylidae	Tetraphala collaris	2017-06-08	South Korea	Chungcheongnam-do	Terrestrial	Adult	0	0	0
178	Hemiptera	Pentatomidae	Plautia stali	2017-06-09	South Korea	Jeollabuk-do	Terrestrial	Adult	1	0	0
179	Hemiptera	Pentatomidae	Plautia stali	2017-06-09	South Korea	Jeollabuk-do	Terrestrial	Adult	0	0	0
180	Hemiptera	Pentatomidae	Plautia stali	2017-06-09	South Korea	Jeollabuk-do	Terrestrial	Adult	1	0	0
181	Hemiptera	Pentatomidae	Plautia stali	2017-06-09	South Korea	Jeollabuk-do	Terrestrial	Adult	0	0	0
182	Hemiptera	Acanthosomatidae	Acanthosoma labiduroides	2017-06-09	South Korea	Jeollabuk-do	Terrestrial	Adult	0	1	0
183	Hemiptera	Acanthosomatidae	Acanthosoma labiduroides	2017-06-09	South Korea	Jeollabuk-do	Terrestrial	Adult	0	1	0
184	Hemiptera	Coreidae	Hygia lativentris	2017-06-09	South Korea	Jeollabuk-do	Terrestrial	Adult	0	0	0
185	Hemiptera	Coreidae	Hygia lativentris	2017-06-09	South Korea	Jeollabuk-do	Terrestrial	Adult	1	0	0
186	Hemiptera	Coreidae	Hygia lativentris	2017-06-09	South Korea	Jeollabuk-do	Terrestrial	Adult	1	0	0
187	Hemiptera	Coreidae	Hygia lativentris	2017-06-09	South Korea	Jeollabuk-do	Terrestrial	Adult	1	0	0
188	Hemiptera	Lygaeidae	Caridops albomarginatus	2017-06-09	South Korea	Jeollabuk-do	Terrestrial	Adult	1	0	0
189	Hemiptera	Acanthosomatidae	Sastragala esakii	2017-06-09	South Korea	Jeollabuk-do	Terrestrial	Adult	1	0	0
190	Hemiptera	Pentatomidae	Carbula putoni	2017-06-09	South Korea	Jeollabuk-do	Terrestrial	Adult	0	0	0
191	Odonata	Calopterygidae	Calopteryx japonica	2017-06-09	South Korea	Jeollabuk-do	Aquatic	Adult	0	0	0
192	Odonata	Calopterygidae	Calopteryx japonica	2017-06-09	South Korea	Jeollabuk-do	Aquatic	Adult	0	0	0
193	Hemiptera	Cicadellidae	Bothrogonia ferruginea	2017-06-09	South Korea	Jeollabuk-do	Terrestrial	Adult	0	0	0
194	Hemiptera	Cicadellidae	Bothrogonia ferruginea	2017-06-09	South Korea	Jeollabuk-do	Terrestrial	Adult	0	0	0
195	Hemiptera	Cicadellidae	Bothrogonia ferruginea	2017-06-09	South Korea	Jeollabuk-do	Terrestrial	Adult	0	0	0
196	Diptera	Asilidae	Neoitamus angusticornis	2017-06-09	South Korea	Jeollabuk-do	Terrestrial	Adult	1	1	0
197	Coleoptera	Oedemeridae	Chrysanthia geniculata	2017-06-09	South Korea	Jeollabuk-do	Terrestrial	Adult	0	0	0
198	Dermaptera	Forficulidae	Timomenus komarowi	2017-06-09	South Korea	Jeollabuk-do	Terrestrial	Adult	0	0	0
199	Dermaptera	Forficulidae	Timomenus komarowi	2017-06-09	South Korea	Jeollabuk-do	Terrestrial	Adult	0	0	0
200	Coleoptera	Chrysomelidae	Thlaspida biramosa	2017-06-09	South Korea	Jeollabuk-do	Terrestrial	Adult	0	0	0
201	Coleoptera	Chrysomelidae	Thlaspida biramosa	2017-06-09	South Korea	Jeollabuk-do	Terrestrial	Adult	0	0	0
202	Coleoptera	Rutelidae	Adoretus tenuimaculatus	2017-06-09	South Korea	Jeollabuk-do	Terrestrial	Adult	0	0	0
203	Coleoptera	Cetoniidae	Glycyphana fulvistemma	2017-06-09	South Korea	Jeollabuk-do	Terrestrial	Adult	0	0	0
204	Hymenoptera	Argidae	Arge similis	2017-06-09	South Korea	Jeollabuk-do	Terrestrial	Adult	0	0	0
205	Lepidoptera	Zygaenidae	Inope maerens	2017-06-09	South Korea	Jeollabuk-do	Terrestrial	Adult	0	0	0
206	Coleoptera	Carabidae	Carabidae sp.	2017-06-09	South Korea	Jeollabuk-do	Terrestrial	Adult	0	0	0
207	Coleoptera	Chrysomelidae	Chrysomelidae sp.	2017-06-09	South Korea	Jeollabuk-do	Terrestrial	Adult	1	1	0
208	Hemiptera	Ricaniidae	Ricania shantungensis	2017-06-09	South Korea	Jeollabuk-do	Terrestrial	Adult	0	1	0
209	Hemiptera	Ricaniidae	Ricania shantungensis	2017-06-09	South Korea	Jeollabuk-do	Terrestrial	Adult	0	1	0
210	Hemiptera	Ricaniidae	Ricania shantungensis	2017-06-09	South Korea	Jeollabuk-do	Terrestrial	Adult	0	1	0
211	Hemiptera	Ricaniidae	Ricania shantungensis	2017-06-09	South Korea	Jeollabuk-do	Terrestrial	Adult	0	1	0
212	Hemiptera	Ricaniidae	Ricania shantungensis	2017-06-09	South Korea	Jeollabuk-do	Terrestrial	Adult	0	1	0
213	Coleoptera	Rutelidae	Adoretus tenuimaculatus	2017-06-16	South Korea	Chungcheongnam-do	Terrestrial	Adult	0	0	0
214	Coleoptera	Rutelidae	Adoretus tenuimaculatus	2017-06-16	South Korea	Chungcheongnam-do	Terrestrial	Adult	0	0	0
215	Coleoptera	Rutelidae	Adoretus tenuimaculatus	2017-06-16	South Korea	Chungcheongnam-do	Terrestrial	Adult	0	0	0
216	Hemiptera	Pentatomidae	Carbula putoni	2017-06-16	South Korea	Chungcheongnam-do	Terrestrial	Adult	0	0	0
217	Hemiptera	Pentatomidae	Carbula putoni	2017-06-16	South Korea	Chungcheongnam-do	Terrestrial	Adult	0	0	0
218	Hemiptera	Pentatomidae	Carbula putoni	2017-06-16	South Korea	Chungcheongnam-do	Terrestrial	Adult	0	0	0
219	Hemiptera	Pentatomidae	Carbula putoni	2017-06-16	South Korea	Chungcheongnam-do	Terrestrial	Adult	0	0	0
220	Hemiptera	Alydidae	Riptortus clavatus	2017-06-16	South Korea	Chungcheongnam-do	Terrestrial	Adult	1	0	0
221	Hemiptera	Cicadellidae	Bothrogonia ferruginea	2017-06-16	South Korea	Chungcheongnam-do	Terrestrial	Adult	0	0	0
222	Hemiptera	Cicadellidae	Bothrogonia ferruginea	2017-06-16	South Korea	Chungcheongnam-do	Terrestrial	Adult	0	0	0
223	Hemiptera	Cicadellidae	Bothrogonia ferruginea	2017-06-16	South Korea	Chungcheongnam-do	Terrestrial	Adult	0	0	0
224	Hemiptera	Cicadellidae	Handianus limbifer	2017-06-16	South Korea	Chungcheongnam-do	Terrestrial	Adult	0	0	0
225	Hemiptera	Cicadellidae	Handianus limbifer	2017-06-16	South Korea	Chungcheongnam-do	Terrestrial	Adult	0	0	0
226	Hemiptera	Coreidae	Cletus schmidti	2017-06-16	South Korea	Chungcheongnam-do	Terrestrial	Adult	1	0	0
227	Hemiptera	Coreidae	Cletus schmidti	2017-06-16	South Korea	Chungcheongnam-do	Terrestrial	Adult	1	0	0
228	Hemiptera	Coreidae	Cletus schmidti	2017-06-16	South Korea	Chungcheongnam-do	Terrestrial	Adult	1	0	1
229	Hemiptera	Coreidae	Cletus schmidti	2017-06-16	South Korea	Chungcheongnam-do	Terrestrial	Adult	1	0	1
230	Hemiptera	Coreidae	Cletus schmidti	2017-06-16	South Korea	Chungcheongnam-do	Terrestrial	Adult	1	0	1
231	Coleoptera	Cerambycidae	Agapanthia amurensis	2017-06-16	South Korea	Chungcheongnam-do	Terrestrial	Adult	0	0	0
232	Coleoptera	Cerambycidae	Agapanthia amurensis	2017-06-16	South Korea	Chungcheongnam-do	Terrestrial	Adult	0	0	0
233	Coleoptera	Cerambycidae	Agapanthia amurensis	2017-06-16	South Korea	Chungcheongnam-do	Terrestrial	Adult	0	0	0
234	Coleoptera	Coccinellidae	Coccinella septempunctata	2017-06-16	South Korea	Chungcheongnam-do	Terrestrial	Adult	0	0	0
235	Coleoptera	Chrysomelidae	Aulacophora nigripennis	2017-06-16	South Korea	Chungcheongnam-do	Terrestrial	Adult	1	0	1
236	Coleoptera	Chrysomelidae	Aulacophora nigripennis	2017-06-16	South Korea	Chungcheongnam-do	Terrestrial	Adult	1	0	1
237	Dermaptera	Forficulidae	Forficula scudderii	2017-06-16	South Korea	Chungcheongnam-do	Terrestrial	Adult	1	1	0
238	Lepidoptera	Thyrididae	Thyris fenestrella	2017-06-16	South Korea	Chungcheongnam-do	Terrestrial	Adult	0	0	0
239	Lepidoptera	Thyrididae	Thyris fenestrella	2017-06-16	South Korea	Chungcheongnam-do	Terrestrial	Adult	0	0	0
240	Lepidoptera	Zygaenidae	Illiberis pruni	2017-06-16	South Korea	Chungcheongnam-do	Terrestrial	Adult	0	0	0
241	Lepidoptera	Zygaenidae	Illiberis pruni	2017-06-16	South Korea	Chungcheongnam-do	Terrestrial	Adult	0	0	0
242	Lepidoptera	Zygaenidae	Illiberis pruni	2017-06-16	South Korea	Chungcheongnam-do	Terrestrial	Adult	0	0	0
243	Lepidoptera	Zygaenidae	Illiberis pruni	2017-06-16	South Korea	Chungcheongnam-do	Terrestrial	Adult	0	0	0
244	Lepidoptera	Zygaenidae	Illiberis pruni	2017-06-16	South Korea	Chungcheongnam-do	Terrestrial	Adult	0	0	0
245	Coleoptera	Coccinellidae	Propylea quatuordecimpunctata	2017-06-16	South Korea	Chungcheongnam-do	Terrestrial	Adult	0	0	1
246	Coleoptera	Coccinellidae	Propylea quatuordecimpunctata	2017-06-16	South Korea	Chungcheongnam-do	Terrestrial	Adult	0	0	0
247	Coleoptera	Coccinellidae	Propylea quatuordecimpunctata	2017-06-16	South Korea	Chungcheongnam-do	Terrestrial	Adult	0	0	0
248	Coleoptera	Coccinellidae	Propylea quatuordecimpunctata	2017-06-16	South Korea	Chungcheongnam-do	Terrestrial	Adult	0	0	1
249	Coleoptera	Coccinellidae	Propylea quatuordecimpunctata	2017-06-16	South Korea	Chungcheongnam-do	Terrestrial	Adult	0	0	0
250	Coleoptera	Coccinellidae	Propylea quatuordecimpunctata	2017-06-16	South Korea	Chungcheongnam-do	Terrestrial	Adult	0	0	0
251	Coleoptera	Coccinellidae	Propylea quatuordecimpunctata	2017-06-16	South Korea	Chungcheongnam-do	Terrestrial	Adult	1	0	0
252	Diptera	Diptera	Diptera sp.	2017-06-16	South Korea	Chungcheongnam-do	Terrestrial	Adult	1	0	0
253	Coleoptera	Coccinellidae	Illeis koebelei	2017-06-16	South Korea	Chungcheongnam-do	Terrestrial	Adult	0	0	0
254	Coleoptera	Chrysomelidae	Gallerucida bifasciata	2017-06-16	South Korea	Chungcheongnam-do	Terrestrial	Adult	1	0	1
255	Hemiptera	Miridae	Deraeocoris ater	2017-06-16	South Korea	Chungcheongnam-do	Terrestrial	Adult	0	0	0
256	Coleoptera	Coccinellidae	Coelophora saucia	2017-06-16	South Korea	Chungcheongnam-do	Terrestrial	Adult	0	0	0
257	Coleoptera	Coccinellidae	Coelophora saucia	2017-06-16	South Korea	Chungcheongnam-do	Terrestrial	Adult	0	0	0
258	Coleoptera	Coccinellidae	Harmonia axyridis	2017-06-16	South Korea	Chungcheongnam-do	Terrestrial	Adult	0	0	0
259	Coleoptera	Coccinellidae	Harmonia axyridis	2017-06-16	South Korea	Chungcheongnam-do	Terrestrial	Adult	0	0	0
260	Coleoptera	Coccinellidae	Harmonia axyridis	2017-06-16	South Korea	Chungcheongnam-do	Terrestrial	Adult	0	0	0
261	Hemiptera	Cicadidae	Graptopsaltria nigrofuscata	2016-08-07	South Korea	Seoul	Terrestrial	Adult	0	0	0
262	Hemiptera	Cicadidae	Platypleura kaempferi	2016-07-16	South Korea	Seoul	Terrestrial	Adult	0	0	0
263	Hemiptera	Cicadidae	Platypleura kaempferi	2016-07-16	South Korea	Seoul	Terrestrial	Adult	0	0	0
264	Hemiptera	Cicadidae	Platypleura kaempferi	2016-07-16	South Korea	Seoul	Terrestrial	Adult	0	0	0
265	Hemiptera	Cicadidae	Platypleura kaempferi	2016-07-16	South Korea	Seoul	Terrestrial	Adult	0	0	0
266	Hemiptera	Cicadidae	Graptopsaltria nigrofuscata	2016-08-07	South Korea	Seoul	Terrestrial	Adult	0	0	0
267	Hemiptera	Cicadidae	Graptopsaltria nigrofuscata	2016-07-31	South Korea	Seoul	Terrestrial	Adult	0	0	0
268	Hemiptera	Cicadidae	Graptopsaltria nigrofuscata	2016-07-31	South Korea	Seoul	Terrestrial	Adult	0	0	0
269	Hemiptera	Cicadidae	Graptopsaltria nigrofuscata	2016-07-31	South Korea	Seoul	Terrestrial	Adult	0	0	0
270	Hemiptera	Cicadidae	Platypleura kaempferi	2016-07-16	South Korea	Seoul	Terrestrial	Adult	0	0	0
271	Hemiptera	Cicadidae	Platypleura kaempferi	2016-07-11	South Korea	Chungcheongnam-do	Terrestrial	Adult	0	0	0
272	Hemiptera	Cicadidae	Graptopsaltria nigrofuscata	2016-07-30	South Korea	Seoul	Terrestrial	Adult	0	0	0
273	Hemiptera	Cicadidae	Meimuna opalifera	2016-08-07	South Korea	Daejeon	Terrestrial	Adult	1	0	0
274	Hemiptera	Cicadidae	Meimuna opalifera	2016-08-07	South Korea	Daejeon	Terrestrial	Adult	1	0	0
275	Hemiptera	Cicadidae	Graptopsaltria nigrofuscata	2016-08-06	South Korea	Seoul	Terrestrial	Adult	0	0	0
276	Hemiptera	Cicadidae	Graptopsaltria nigrofuscata	2016-08-20	South Korea	Seoul	Terrestrial	Adult	0	0	0
277	Hemiptera	Cicadidae	Graptopsaltria nigrofuscata	2016-08-13	South Korea	Seoul	Terrestrial	Adult	0	0	0
278	Hemiptera	Cicadidae	Meimuna opalifera	2016-08-06	South Korea	Seoul	Terrestrial	Adult	1	0	0
279	Hemiptera	Cicadidae	Platypleura kaempferi	2016-07-07	South Korea	Gangwon-do	Terrestrial	Adult	0	0	0
280	Hemiptera	Cicadidae	Tettigetta isshikii	15-Jun	South Korea	Gangwon-do	Terrestrial	Adult	0	0	0
281	Hemiptera	Cicadidae	Tettigetta isshikii	2017-05-28	South Korea	Gangwon-do	Terrestrial	Adult	0	0	0
282	Hemiptera	Cicadidae	Tettigetta isshikii	2017-05-28	South Korea	Gangwon-do	Terrestrial	Adult	0	0	0
283	Hemiptera	Cicadidae	Suisha coreana	2011-09-27	South Korea	Gyeonggi-do	Terrestrial	Adult	0	0	0
284	Hemiptera	Cicadidae	Suisha coreana	2011-09-27	South Korea	Gyeonggi-do	Terrestrial	Adult	0	0	0
285	Hemiptera	Cicadidae	Platypleura kaempferi	2017-07-23	South Korea	Gwangju	Terrestrial	Adult	0	0	0
286	Hemiptera	Cicadidae	Auritibicen intermedius	2016-08-15	South Korea	Gyeonggi-do	Terrestrial	Adult	0	0	0
287	Hemiptera	Cicadidae	Leptosemia takanonis	2017-07-11	South Korea	Gyeongsangnam-do	Terrestrial	Adult	0	0	0
288	Hemiptera	Cicadidae	Cicadetta abscondita	2017-05-28	South Korea	Gangwon-do	Terrestrial	Adult	0	0	0
289	Hemiptera	Cicadidae	Cicadetta abscondita	2017-05-28	South Korea	Gangwon-do	Terrestrial	Adult	0	0	0
290	Hemiptera	Cicadidae	Meimuna mongolica	2016-08-22	South Korea	Jeollabuk-do	Terrestrial	Adult	0	0	0
291	Hemiptera	Cicadidae	Meimuna mongolica	NA	South Korea	NA	Terrestrial	Adult	0	0	0
292	Hemiptera	Acanthosomatidae	Acanthosoma spinicolle	2017-06-21	South Korea	Gangwon-do	Terrestrial	Adult	0	0	0
293	Hemiptera	Coreidae	Molipteryx fuliginosa	2017-06-21	South Korea	Gangwon-do	Terrestrial	Adult	0	0	0
294	Hemiptera	Coreidae	Molipteryx fuliginosa	2017-06-21	South Korea	Gangwon-do	Terrestrial	Adult	0	0	0
295	Hemiptera	Coreidae	Molipteryx fuliginosa	2017-06-21	South Korea	Gangwon-do	Terrestrial	Adult	0	0	0
296	Hemiptera	Reduviidae	Rhynocoris leucospilus	2017-06-21	South Korea	Gangwon-do	Terrestrial	Adult	0	0	0
297	Hemiptera	Reduviidae	Rhynocoris leucospilus	2017-06-21	South Korea	Gangwon-do	Terrestrial	Adult	0	0	0
298	Coleoptera	Cerambycidae	Moechotypa diphysis	2017-06-21	South Korea	Gangwon-do	Terrestrial	Adult	0	0	0
299	Coleoptera	Cerambycidae	Moechotypa diphysis	2017-06-21	South Korea	Gangwon-do	Terrestrial	Adult	0	0	0
300	Coleoptera	Cerambycidae	Pidonia puziloi	2017-06-21	South Korea	Gangwon-do	Terrestrial	Adult	0	0	0
301	Coleoptera	Cerambycidae	Pogonocherus seminiveus	2017-06-21	South Korea	Gangwon-do	Terrestrial	Adult	1	0	0
302	Phasmatodea	Phasmatidae	Ramulus mikado	2017-06-21	South Korea	Gangwon-do	Terrestrial	Adult	0	0	0
303	Coleoptera	Curculionidae	Lixus maculatus	2017-06-21	South Korea	Gangwon-do	Terrestrial	Adult	0	0	0
304	Coleoptera	Chrysomelidae	Chrysomela vigintipunctata	2017-06-21	South Korea	Gangwon-do	Terrestrial	Adult	0	0	0
305	Coleoptera	Chrysomelidae	Chrysomela vigintipunctata	2017-06-21	South Korea	Gangwon-do	Terrestrial	Adult	0	0	0
306	Coleoptera	Chrysomelidae	Chrysomela vigintipunctata	2017-06-21	South Korea	Gangwon-do	Terrestrial	Adult	0	0	0
307	Coleoptera	Chrysomelidae	Chrysomela vigintipunctata	2017-06-21	South Korea	Gangwon-do	Terrestrial	Adult	0	0	0
308	Coleoptera	Chrysomelidae	Chrysomela vigintipunctata	2017-06-21	South Korea	Gangwon-do	Terrestrial	Adult	0	0	0
309	Lepidoptera	Saturniidae	Actias artemis	2017-06-21	South Korea	Gangwon-do	Terrestrial	Adult	0	0	0
310	Hemiptera	Aphrophoridae	Aphrophoridae sp.	2017-07-20	South Korea	Gwangju	Terrestrial	Adult	0	0	0
311	Hemiptera	Aphrophoridae	Aphrophoridae sp.	2017-07-20	South Korea	Gwangju	Terrestrial	Adult	0	0	0
312	Hemiptera	Aphrophoridae	Aphrophoridae sp.	2017-07-20	South Korea	Gwangju	Terrestrial	Adult	0	0	0
313	Hemiptera	Aphrophoridae	Aphrophoridae sp.	2017-07-20	South Korea	Gwangju	Terrestrial	Adult	0	0	0
314	Hemiptera	Aphrophoridae	Aphrophoridae sp.	2017-07-20	South Korea	Gwangju	Terrestrial	Adult	0	0	0
315	Hemiptera	Aphrophoridae	Aphrophoridae sp.	2017-07-20	South Korea	Gwangju	Terrestrial	Adult	0	0	0
316	Hemiptera	Lygaeidae	Pachygrontha antennata	2017-07-20	South Korea	Gwangju	Terrestrial	Adult	0	0	0
317	Hemiptera	Lygaeidae	Pachygrontha antennata	2017-07-20	South Korea	Gwangju	Terrestrial	Adult	0	0	0
318	Hemiptera	Lygaeidae	Pachygrontha antennata	2017-07-20	South Korea	Gwangju	Terrestrial	Adult	0	0	0
319	Hemiptera	Lygaeidae	Pachygrontha antennata	2017-07-20	South Korea	Gwangju	Terrestrial	Adult	0	0	0
320	Coleoptera	Curculionidae	Phyllolytus variabilis	2017-07-20	South Korea	Gwangju	Terrestrial	Adult	0	1	0
321	Orthoptera	Tettigoniidae	Phaneroptera nigroantennata	2017-07-20	South Korea	Gwangju	Terrestrial	Adult	0	0	0
322	Orthoptera	Tettigoniidae	Phaneroptera nigroantennata	2017-07-20	South Korea	Gwangju	Terrestrial	Adult	0	0	1
323	Hemiptera	Pentatomidae	Dalpada cinctipes	2017-07-20	South Korea	Gwangju	Terrestrial	Adult	0	0	0
324	Diptera	Asilidae	Trichomachimus scutellaris	2017-07-20	South Korea	Gwangju	Terrestrial	Adult	0	0	0
325	Hemiptera	Cicadellidae	Bothrogonia ferruginea	2017-07-20	South Korea	Gwangju	Terrestrial	Adult	0	0	0
326	Hemiptera	Cicadellidae	Bothrogonia ferruginea	2017-07-20	South Korea	Gwangju	Terrestrial	Adult	0	0	0
327	Hemiptera	Cicadellidae	Bothrogonia ferruginea	2017-07-20	South Korea	Gwangju	Terrestrial	Adult	0	0	0
328	Hemiptera	Ricaniidae	Ricaniidae sp.	2017-07-20	South Korea	Gwangju	Terrestrial	Adult	0	0	0
329	Hemiptera	Ricaniidae	Ricaniidae sp.	2017-07-20	South Korea	Gwangju	Terrestrial	Adult	0	0	0
330	Hemiptera	Ricaniidae	Ricaniidae sp.	2017-07-20	South Korea	Gwangju	Terrestrial	Adult	0	0	0
331	Odonata	Libellulidae	Pantala flavescens	2017-07-20	South Korea	Gwangju	Aquatic	Adult	0	0	0
332	Coleoptera	Chrysomelidae	Lema fortunei	2017-07-20	South Korea	Gwangju	Terrestrial	Adult	0	0	0
333	Hemiptera	Pentatomidae	Aelia fieberi	2017-07-20	South Korea	Gwangju	Terrestrial	Adult	0	0	0
334	Hemiptera	Coreidae	Homoeocerus dilatatus	2017-07-20	South Korea	Gwangju	Terrestrial	Adult	0	0	0
335	Hemiptera	Coreidae	Homoeocerus unipunctatus	2017-07-20	South Korea	Gwangju	Terrestrial	Adult	1	0	0
336	Hemiptera	Coreidae	Homoeocerus unipunctatus	2017-07-20	South Korea	Gwangju	Terrestrial	Adult	1	1	0
337	Hemiptera	Coreidae	Homoeocerus unipunctatus	2017-07-20	South Korea	Gwangju	Terrestrial	Adult	1	0	0
338	Hemiptera	Coreidae	Homoeocerus unipunctatus	2017-07-20	South Korea	Gwangju	Terrestrial	Adult	1	0	0
339	Hemiptera	Coreidae	Homoeocerus unipunctatus	2017-07-20	South Korea	Gwangju	Terrestrial	Adult	0	0	0
340	Hemiptera	Coreidae	Homoeocerus unipunctatus	2017-07-20	South Korea	Gwangju	Terrestrial	Adult	0	0	0
341	Lepidoptera	Lycaenidae	Zizeeria maha	2017-07-20	South Korea	Gwangju	Terrestrial	Adult	1	1	0
342	Lepidoptera	Lycaenidae	Zizeeria maha	2017-07-20	South Korea	Gwangju	Terrestrial	Adult	1	1	0
343	Lepidoptera	Lycaenidae	Zizeeria maha	2017-07-20	South Korea	Gwangju	Terrestrial	Adult	1	1	0
344	Lepidoptera	Lycaenidae	Zizeeria maha	2017-07-20	South Korea	Gwangju	Terrestrial	Adult	1	1	0
345	Lepidoptera	Sphingidae	Macroglossum bombylans	2017-07-23	South Korea	Gwangju	Terrestrial	Adult	0	0	0
346	Hemiptera	Scutelleridae	Poecilocoris splendidulus	2017-08-02	South Korea	Gangwon-do	Terrestrial	Adult	0	0	0
347	Hemiptera	Scutelleridae	Poecilocoris splendidulus	2017-08-02	South Korea	Gangwon-do	Terrestrial	Adult	0	0	0
348	Hemiptera	Scutelleridae	Poecilocoris splendidulus	2017-08-02	South Korea	Gangwon-do	Terrestrial	Adult	0	0	0
349	Hemiptera	Scutelleridae	Poecilocoris splendidulus	2017-08-02	South Korea	Gangwon-do	Terrestrial	Adult	0	0	0
350	Hemiptera	Scutelleridae	Poecilocoris splendidulus	2017-08-02	South Korea	Gangwon-do	Terrestrial	Adult	0	0	0
351	Hemiptera	Pentatomidae	Eurydema gebleri	2017-06-20	South Korea	NA	Terrestrial	Adult	0	0	0
352	Hemiptera	Pentatomidae	Eurydema dominulus	2017-06-20	South Korea	NA	Terrestrial	Adult	1	1	0
353	Neuroptera	Ascalaphidae	Ascalohybris subjacens	2017-08-21	South Korea	Chungcheongnam-do	Terrestrial	Adult	0	0	0
354	Coleoptera	Cerambycidae	Moechotypa diphysis	2018-04-12	South Korea	Chungcheongnam-do	Terrestrial	Adult	0	0	0
355	Coleoptera	Coccinellidae	Chilocorus rubidus	2017-09-10	South Korea	Seoul	Terrestrial	Adult	0	0	0
356	Lepidoptera	Sphingidae	Aspledon himachala	2017-09-16	South Korea	Gwangju	Terrestrial	Adult	0	0	0
357	Neuroptera	Chrysopidae	Chrysopidae sp.	2017-09-16	South Korea	Gwangju	Terrestrial	Adult	0	0	0
358	Hemiptera	Pentatomidae	Halyomorpha halys	2017-09-16	South Korea	Gwangju	Terrestrial	Adult	0	0	0
359	Orthoptera	Gryllidae	Truljalia hibinonis	2017-09-25	South Korea	Chungcheongnam-do	Terrestrial	Adult	0	0	0
360	Orthoptera	Acrididae	Acrida cinerea	2017-09-29	South Korea	Chungcheongnam-do	Terrestrial	Adult	0	1	0
361	Orthoptera	Acrididae	Acrida cinerea	2017-09-29	South Korea	Chungcheongnam-do	Terrestrial	Adult	0	1	0
362	Coleoptera	Rutelidae	Popillia quadriguttata	2017-07-20	South Korea	Gwangju	Terrestrial	Adult	0	0	0
363	Orthoptera	Acrididae	Gastrimargus marmoratus	2017-08-08	South Korea	Chungcheongnam-do	Terrestrial	Adult	0	0	0
364	Orthoptera	Tettigoniidae	Gampsocleis sedakovii	2017-08-08	South Korea	Chungcheongnam-do	Terrestrial	Adult	0	0	0
365	Odonata	Libellulidae	Sympetrum infuscatum	2017-08-08	South Korea	Chungcheongnam-do	Aquatic	Adult	0	0	0
366	Odonata	Libellulidae	Sympetrum infuscatum	2017-08-08	South Korea	Chungcheongnam-do	Aquatic	Adult	0	0	0
367	Odonata	Libellulidae	Sympetrum infuscatum	2017-08-08	South Korea	Chungcheongnam-do	Aquatic	Adult	0	0	0
368	Orthoptera	Tettigoniidae	Gampsocleis sedakovii	2017-08-08	South Korea	Chungcheongnam-do	Terrestrial	Adult	0	0	0
369	Orthoptera	Acrididae	Gastrimargus marmoratus	2017-08-08	South Korea	Chungcheongnam-do	Terrestrial	Adult	0	0	0
370	Hemiptera	Cicadidae	Meimuna opalifera	2017-08-09	South Korea	Chungcheongbuk-do	Terrestrial	Adult	1	0	0
371	Neuroptera	Mantispidae	Eumantispa harmandi	2017-08-11	South Korea	Chungcheongnam-do	Terrestrial	Adult	0	0	0
372	Neuroptera	Mantispidae	Eumantispa harmandi	2017-08-11	South Korea	Chungcheongnam-do	Terrestrial	Adult	0	0	0
373	Orthoptera	Acrididae	Acrida cinerea	2017-08-11	South Korea	Chungcheongnam-do	Terrestrial	Adult	0	0	0
374	Orthoptera	Acrididae	Acrida cinerea	2017-08-11	South Korea	Chungcheongnam-do	Terrestrial	Adult	0	0	0
375	Coleoptera	Cetoniidae	Pseudotorynorrhina japonica	2017-08-11	South Korea	Chungcheongnam-do	Terrestrial	Adult	0	0	0
376	Phasmatodea	Phasmatidae	Ramulus mikado	2017-08-08	South Korea	Chungcheongnam-do	Terrestrial	Adult	0	0	0
377	Phasmatodea	Phasmatidae	Ramulus mikado	2017-08-08	South Korea	Chungcheongnam-do	Terrestrial	Adult	0	0	0
378	Phasmatodea	Phasmatidae	Ramulus mikado	2017-08-08	South Korea	Chungcheongnam-do	Terrestrial	Adult	0	0	0
379	Phasmatodea	Phasmatidae	Ramulus mikado	2017-08-08	South Korea	Chungcheongnam-do	Terrestrial	Adult	0	0	0
380	Phasmatodea	Phasmatidae	Ramulus mikado	2017-08-08	South Korea	Chungcheongnam-do	Terrestrial	Adult	0	0	0
381	Phasmatodea	Diapheromeridae	Micadina phluctainoides	2017-08-08	South Korea	Chungcheongnam-do	Terrestrial	Adult	0	0	0
382	Phasmatodea	Diapheromeridae	Micadina phluctainoides	2017-08-08	South Korea	Chungcheongnam-do	Terrestrial	Adult	0	0	0
383	Phasmatodea	Diapheromeridae	Micadina phluctainoides	2017-08-08	South Korea	Chungcheongnam-do	Terrestrial	Adult	0	0	0
384	Phasmatodea	Diapheromeridae	Micadina phluctainoides	2017-08-08	South Korea	Chungcheongnam-do	Terrestrial	Adult	0	0	0
385	Phasmatodea	Diapheromeridae	Micadina phluctainoides	2017-08-08	South Korea	Chungcheongnam-do	Terrestrial	Adult	0	0	0
386	Coleoptera	Lucanidae	Dorcus titanus	2017-08-16	South Korea	Chungcheongnam-do	Terrestrial	Adult	0	0	0
387	Coleoptera	Dynastidae	Allomyrina dichotoma	2017-08-16	South Korea	Chungcheongnam-do	Terrestrial	Adult	0	0	0
388	Coleoptera	Dynastidae	Allomyrina dichotoma	2017-08-16	South Korea	Chungcheongnam-do	Terrestrial	Adult	0	0	0
389	Neuroptera	Mantispidae	Eumantispa harmandi	2017-08-11	South Korea	Gyeonggi-do	Terrestrial	Adult	0	0	0
390	Neuroptera	Mantispidae	Eumantispa harmandi	2017-08-11	South Korea	Gyeonggi-do	Terrestrial	Adult	0	0	0
391	Neuroptera	Mantispidae	Eumantispa harmandi	2017-08-11	South Korea	Gyeonggi-do	Terrestrial	Adult	0	0	0
392	Neuroptera	Mantispidae	Eumantispa harmandi	2017-08-11	South Korea	Gyeonggi-do	Terrestrial	Adult	0	0	0
393	Neuroptera	Mantispidae	Eumantispa harmandi	2017-08-11	South Korea	Gyeonggi-do	Terrestrial	Adult	0	0	0
394	Hemiptera	Cicadidae	Meimuna opalifera	2017-08-23	South Korea	Chungcheongnam-do	Terrestrial	Adult	1	0	1
395	Hemiptera	Cicadidae	Meimuna opalifera	2017-08-24	South Korea	Chungcheongnam-do	Terrestrial	Adult	1	0	0
396	Lepidoptera	Sphingidae	Macroglossum pyrrhostictum	2017-09-03	South Korea	Gwangju	Terrestrial	Adult	0	0	0
397	Mantodea	Mantidae	Statilia maculata	2017-09-04	South Korea	Chungcheongnam-do	Terrestrial	Adult	0	0	0
398	Mantodea	Mantidae	Statilia maculata	2017-09-04	South Korea	Chungcheongnam-do	Terrestrial	Adult	0	0	0
399	Mantodea	Mantidae	Hierodula patellifera	2017-09-26	South Korea	Chungcheongnam-do	Terrestrial	Adult	0	0	0
400	Hymenoptera	Ichneumonidae	Ichneumonidae sp.	NA	South Korea	NA	Terrestrial	Adult	0	0	0
401	Coleoptera	Chrysomelidae	Chrysomelidae sp.	2017-07-20	South Korea	Gwangju	Terrestrial	Adult	1	0	0
402	Diptera	Stratiomyidae	Ptecticus tenebrifer	NA	South Korea	NA	Terrestrial	Adult	0	0	0
403	Diptera	Asilidae	Asilidae sp.	2017-07-20	South Korea	Gwangju	Terrestrial	Adult	0	0	0
404	Hemiptera	Miridae	Eurystylus sauteri	NA	South Korea	NA	Terrestrial	Adult	0	0	0
405	Hemiptera	Coreidae	Homoeocerus unipunctatus	NA	South Korea	NA	Terrestrial	Adult	1	0	0
406	Diptera	Asilidae	Trichomachimus scutellaris	NA	South Korea	NA	Terrestrial	Adult	0	0	0
407	Mantodea	Mantidae	Statilia maculata	NA	South Korea	NA	Terrestrial	Adult	0	0	0
408	Orthoptera	Acrididae	Oxya sinuosa	2017-08-16	South Korea	Chungcheongnam-do	Terrestrial	Adult	0	0	0
409	Hemiptera	Coreidae	Homoeocerus striicornis	2017-08-29	South Korea	NA	Terrestrial	Adult	1	0	0
410	Hemiptera	Coreidae	Homoeocerus unipunctatus	2017-06-01	South Korea	Chungcheongnam-do	Terrestrial	Adult	0	0	0
411	Hemiptera	Coreidae	Homoeocerus unipunctatus	2017-06-01	South Korea	Chungcheongnam-do	Terrestrial	Adult	1	0	0
412	Diptera	Asilidae	Cophinopoda chinensis	2017-08-20	South Korea	Gwangju	Terrestrial	Adult	0	0	0
413	Diptera	Asilidae	Cophinopoda chinensis	2017-08-20	South Korea	Gwangju	Terrestrial	Adult	0	0	0
414	Hemiptera	Reduviidae	Velinus nodipes	2017-06-01	South Korea	Chungcheongnam-do	Terrestrial	Adult	0	0	0
415	Hemiptera	Lygaeidae	Pachygrontha antennata	2017-06-01	South Korea	Chungcheongnam-do	Terrestrial	Adult	0	0	0
416	Hemiptera	Lygaeidae	Pachygrontha antennata	2017-06-01	South Korea	Chungcheongnam-do	Terrestrial	Adult	0	0	0
417	Hemiptera	Lygaeidae	Pachygrontha antennata	2017-06-01	South Korea	Chungcheongnam-do	Terrestrial	Adult	0	0	0
418	Hemiptera	Lygaeidae	Pachygrontha antennata	2017-06-01	South Korea	Chungcheongnam-do	Terrestrial	Adult	0	0	0
419	Hemiptera	Lygaeidae	Pachygrontha antennata	2017-06-01	South Korea	Chungcheongnam-do	Terrestrial	Adult	0	0	0
420	Hemiptera	Coreidae	Hygia lativentris	2017-06-01	South Korea	Chungcheongnam-do	Terrestrial	Adult	1	0	0
421	Coleoptera	Tenebrionidae	Tenebrionidae sp.	2017-05-31	South Korea	Chungcheongnam-do	Terrestrial	Adult	0	0	0
422	Coleoptera	Tenebrionidae	Tenebrionidae sp.	2017-05-31	South Korea	Chungcheongnam-do	Terrestrial	Adult	0	0	0
423	Coleoptera	Tenebrionidae	Tenebrionidae sp.	2017-05-31	South Korea	Chungcheongnam-do	Terrestrial	Adult	0	0	0
424	Hymenoptera	Vespidae	Polistes chinensis	2017-06-01	South Korea	Chungcheongnam-do	Terrestrial	Adult	0	0	0
425	Hemiptera	Pentatomidae	Aelia fieberi	2017-06-01	South Korea	Chungcheongnam-do	Terrestrial	Adult	0	0	0
426	Hymenoptera	Vespidae	Vespa mandarinia	2016-06-16	South Korea	Gangwon-do	Terrestrial	Adult	0	0	0
427	Hymenoptera	Sphecidae	Sphecidae sp.	2017-06-01	South Korea	Chungcheongnam-do	Terrestrial	Adult	0	0	0
428	Hemiptera	Plataspididae	Megacopta punctatissima	2017-06-01	South Korea	Chungcheongnam-do	Terrestrial	Adult	1	0	0
429	Hemiptera	Plataspididae	Megacopta punctatissima	2017-06-01	South Korea	Chungcheongnam-do	Terrestrial	Adult	1	0	0
430	Hemiptera	Plataspididae	Megacopta punctatissima	2017-06-01	South Korea	Chungcheongnam-do	Terrestrial	Adult	1	0	0
431	Hymenoptera	Vespidae	Vespa simillima	2016-06-16	South Korea	Gangwon-do	Terrestrial	Adult	0	0	0
432	Ephemeroptera	Leptophlebiidae	Choroterpes altioculus	2016-06-22	South Korea	Gangwon-do	Aquatic	nymph	0	0	0
433	Ephemeroptera	Leptophlebiidae	Choroterpes altioculus	2016-06-22	South Korea	Gangwon-do	Aquatic	nymph	0	0	0
434	Ephemeroptera	Leptophlebiidae	Choroterpes altioculus	2016-06-22	South Korea	Gangwon-do	Aquatic	nymph	0	0	0
435	Ephemeroptera	Leptophlebiidae	Choroterpes altioculus	2016-06-22	South Korea	Gangwon-do	Aquatic	nymph	0	0	0
436	Ephemeroptera	Leptophlebiidae	Choroterpes altioculus	2016-06-22	South Korea	Gangwon-do	Aquatic	nymph	0	0	0
437	Ephemeroptera	Leptophlebiidae	Paraleptophlebia japonica	2016-06-22	South Korea	Gangwon-do	Aquatic	nymph	0	0	0
438	Ephemeroptera	Leptophlebiidae	Paraleptophlebia japonica	2016-06-22	South Korea	Gangwon-do	Aquatic	nymph	0	0	0
439	Ephemeroptera	Leptophlebiidae	Paraleptophlebia japonica	2016-06-22	South Korea	Gangwon-do	Aquatic	nymph	0	0	0
440	Ephemeroptera	Leptophlebiidae	Paraleptophlebia japonica	2016-06-22	South Korea	Gangwon-do	Aquatic	nymph	0	0	0
441	Ephemeroptera	Leptophlebiidae	Paraleptophlebia japonica	2016-06-22	South Korea	Gangwon-do	Aquatic	nymph	0	0	0
442	Ephemeroptera	Ephemeridae	Ephemera separigata	2016-06-22	South Korea	Gangwon-do	Aquatic	nymph	0	0	0
443	Ephemeroptera	Ephemeridae	Ephemera separigata	2016-06-22	South Korea	Gangwon-do	Aquatic	nymph	0	0	0
444	Ephemeroptera	Ephemeridae	Ephemera separigata	2016-06-22	South Korea	Gangwon-do	Aquatic	nymph	0	0	0
445	Ephemeroptera	Ephemeridae	Ephemera separigata	2016-06-22	South Korea	Gangwon-do	Aquatic	nymph	0	0	0
446	Ephemeroptera	Ephemeridae	Ephemera separigata	2016-06-22	South Korea	Gangwon-do	Aquatic	nymph	0	0	0
447	Ephemeroptera	Ephemerellidae	Cincticostella levanidovae	2016-09-28	South Korea	Gangwon-do	Aquatic	nymph	0	0	0
448	Ephemeroptera	Ephemerellidae	Cincticostella levanidovae	2016-09-28	South Korea	Gangwon-do	Aquatic	nymph	0	0	0
449	Ephemeroptera	Ephemerellidae	Cincticostella levanidovae	2016-09-28	South Korea	Gangwon-do	Aquatic	nymph	0	0	0
450	Ephemeroptera	Ephemerellidae	Cincticostella levanidovae	2016-09-28	South Korea	Gangwon-do	Aquatic	nymph	0	0	0
451	Ephemeroptera	Ephemerellidae	Cincticostella levanidovae	2016-09-28	South Korea	Gangwon-do	Aquatic	nymph	0	0	0
452	Ephemeroptera	Ephemerellidae	Drunella ishiyamana	2016-06-22	South Korea	Gangwon-do	Aquatic	nymph	0	0	0
453	Ephemeroptera	Ephemerellidae	Drunella ishiyamana	2016-06-22	South Korea	Gangwon-do	Aquatic	nymph	0	0	0
454	Ephemeroptera	Ephemerellidae	Drunella ishiyamana	2016-06-22	South Korea	Gangwon-do	Aquatic	nymph	0	0	0
455	Ephemeroptera	Ephemerellidae	Drunella ishiyamana	2016-06-22	South Korea	Gangwon-do	Aquatic	nymph	0	0	0
456	Ephemeroptera	Ephemerellidae	Drunella ishiyamana	2016-06-22	South Korea	Gangwon-do	Aquatic	nymph	0	0	0
457	Ephemeroptera	Ephemerellidae	Ephemerella kozhovi	2016-06-09	South Korea	Gangwon-do	Aquatic	nymph	0	0	0
458	Ephemeroptera	Ephemerellidae	Ephemerella kozhovi	2016-06-09	South Korea	Gangwon-do	Aquatic	nymph	0	0	0
459	Ephemeroptera	Ephemerellidae	Ephemerella kozhovi	2016-06-09	South Korea	Gangwon-do	Aquatic	nymph	0	0	0
460	Ephemeroptera	Ephemerellidae	Ephemerella kozhovi	2016-06-09	South Korea	Gangwon-do	Aquatic	nymph	0	0	0
461	Ephemeroptera	Ephemerellidae	Ephemerella kozhovi	2016-06-09	South Korea	Gangwon-do	Aquatic	nymph	0	0	0
462	Ephemeroptera	Heptageniidae	Cinygmula grandifolia	2016-10-26	South Korea	Gangwon-do	Aquatic	nymph	0	0	0
463	Ephemeroptera	Heptageniidae	Cinygmula grandifolia	2016-10-26	South Korea	Gangwon-do	Aquatic	nymph	0	0	0
464	Ephemeroptera	Heptageniidae	Cinygmula grandifolia	2016-10-26	South Korea	Gangwon-do	Aquatic	nymph	0	0	0
465	Ephemeroptera	Heptageniidae	Cinygmula grandifolia	2016-10-26	South Korea	Gangwon-do	Aquatic	nymph	0	0	0
466	Ephemeroptera	Heptageniidae	Cinygmula grandifolia	2016-10-26	South Korea	Gangwon-do	Aquatic	nymph	0	0	0
467	Ephemeroptera	Heptageniidae	Ecdyonurus kibunensis	2016-06-09	South Korea	Gangwon-do	Aquatic	nymph	0	0	0
468	Ephemeroptera	Heptageniidae	Ecdyonurus kibunensis	2016-06-09	South Korea	Gangwon-do	Aquatic	nymph	0	0	0
469	Ephemeroptera	Heptageniidae	Ecdyonurus kibunensis	2016-06-09	South Korea	Gangwon-do	Aquatic	nymph	0	0	0
470	Ephemeroptera	Heptageniidae	Ecdyonurus kibunensis	2016-06-09	South Korea	Gangwon-do	Aquatic	nymph	0	0	0
471	Ephemeroptera	Heptageniidae	Ecdyonurus kibunensis	2016-06-09	South Korea	Gangwon-do	Aquatic	nymph	0	0	0
472	Ephemeroptera	Heptageniidae	Epeorus nipponicus	2016-06-09	South Korea	Gangwon-do	Aquatic	nymph	0	0	0
473	Ephemeroptera	Heptageniidae	Epeorus nipponicus	2016-06-09	South Korea	Gangwon-do	Aquatic	nymph	0	0	0
474	Ephemeroptera	Heptageniidae	Epeorus nipponicus	2016-06-09	South Korea	Gangwon-do	Aquatic	nymph	0	0	0
475	Ephemeroptera	Heptageniidae	Epeorus nipponicus	2016-06-09	South Korea	Gangwon-do	Aquatic	nymph	0	0	0
476	Ephemeroptera	Heptageniidae	Epeorus nipponicus	2016-06-09	South Korea	Gangwon-do	Aquatic	nymph	0	0	0
477	Ephemeroptera	Heptageniidae	Heptagenia kihada	2016-07-28	South Korea	Gangwon-do	Aquatic	nymph	0	0	0
478	Ephemeroptera	Heptageniidae	Heptagenia kihada	2016-07-28	South Korea	Gangwon-do	Aquatic	nymph	0	0	0
479	Ephemeroptera	Heptageniidae	Heptagenia kihada	2016-07-28	South Korea	Gangwon-do	Aquatic	nymph	0	0	0
480	Ephemeroptera	Heptageniidae	Heptagenia kihada	2016-07-28	South Korea	Gangwon-do	Aquatic	nymph	0	0	0
481	Ephemeroptera	Heptageniidae	Heptagenia kihada	2016-07-28	South Korea	Gangwon-do	Aquatic	nymph	0	0	0
482	Ephemeroptera	Baetidae	Alainites muticus	2016-06-09	South Korea	Gangwon-do	Aquatic	nymph	0	0	0
483	Ephemeroptera	Baetidae	Alainites muticus	2016-06-09	South Korea	Gangwon-do	Aquatic	nymph	0	0	0
484	Ephemeroptera	Baetidae	Alainites muticus	2016-06-09	South Korea	Gangwon-do	Aquatic	nymph	0	0	0
485	Ephemeroptera	Baetidae	Alainites muticus	2016-06-09	South Korea	Gangwon-do	Aquatic	nymph	0	0	0
486	Ephemeroptera	Baetidae	Alainites muticus	2016-06-09	South Korea	Gangwon-do	Aquatic	nymph	0	0	0
487	Ephemeroptera	Baetidae	Baetis silvaticus	2016-06-09	South Korea	Gangwon-do	Aquatic	nymph	0	0	0
488	Ephemeroptera	Baetidae	Baetis silvaticus	2016-06-09	South Korea	Gangwon-do	Aquatic	nymph	0	0	0
489	Ephemeroptera	Baetidae	Baetis silvaticus	2016-06-09	South Korea	Gangwon-do	Aquatic	nymph	0	0	0
490	Ephemeroptera	Baetidae	Baetis silvaticus	2016-06-09	South Korea	Gangwon-do	Aquatic	nymph	0	0	0
491	Ephemeroptera	Baetidae	Baetis silvaticus	2016-06-09	South Korea	Gangwon-do	Aquatic	nymph	0	0	0
492	Odonata	Gomphidae	Davidius lunatus	2016-06-09	South Korea	Gangwon-do	Aquatic	Adult	0	0	0
493	Odonata	Gomphidae	Davidius lunatus	2016-06-09	South Korea	Gangwon-do	Aquatic	Adult	0	0	0
494	Odonata	Gomphidae	Davidius lunatus	2016-06-09	South Korea	Gangwon-do	Aquatic	Adult	0	0	0
495	Odonata	Gomphidae	Davidius lunatus	2016-06-09	South Korea	Gangwon-do	Aquatic	Adult	0	0	0
496	Odonata	Gomphidae	Davidius lunatus	2016-06-09	South Korea	Gangwon-do	Aquatic	Adult	0	0	0
497	Plecoptera	Nemouridae	Nemoura tau	2016-06-09	South Korea	Gangwon-do	Aquatic	nymph	0	0	0
498	Plecoptera	Nemouridae	Nemoura tau	2016-06-09	South Korea	Gangwon-do	Aquatic	nymph	0	0	0
499	Plecoptera	Nemouridae	Nemoura tau	2016-06-09	South Korea	Gangwon-do	Aquatic	nymph	0	0	0
500	Plecoptera	Nemouridae	Nemoura tau	2016-06-09	South Korea	Gangwon-do	Aquatic	nymph	0	0	0
501	Plecoptera	Nemouridae	Nemoura tau	2016-06-09	South Korea	Gangwon-do	Aquatic	nymph	0	0	0
502	Plecoptera	Leuctridae	Rhopalopsole mahunkai	2016-06-09	South Korea	Gangwon-do	Aquatic	nymph	0	0	0
503	Plecoptera	Leuctridae	Rhopalopsole mahunkai	2016-06-09	South Korea	Gangwon-do	Aquatic	nymph	0	0	0
504	Plecoptera	Leuctridae	Rhopalopsole mahunkai	2016-06-09	South Korea	Gangwon-do	Aquatic	nymph	0	0	0
505	Plecoptera	Leuctridae	Rhopalopsole mahunkai	2016-06-09	South Korea	Gangwon-do	Aquatic	nymph	0	0	0
506	Plecoptera	Leuctridae	Rhopalopsole mahunkai	2016-06-09	South Korea	Gangwon-do	Aquatic	nymph	0	0	0
507	Plecoptera	Perlidae	Kamimuria coreana	2016-06-22	South Korea	Gangwon-do	Aquatic	nymph	0	0	0
508	Plecoptera	Perlidae	Kamimuria coreana	2016-06-22	South Korea	Gangwon-do	Aquatic	nymph	0	0	0
509	Plecoptera	Perlidae	Kamimuria coreana	2016-06-22	South Korea	Gangwon-do	Aquatic	nymph	0	0	0
510	Plecoptera	Perlidae	Kamimuria coreana	2016-06-22	South Korea	Gangwon-do	Aquatic	nymph	0	0	0
511	Plecoptera	Perlidae	Kamimuria coreana	2016-06-22	South Korea	Gangwon-do	Aquatic	nymph	0	0	0
512	Plecoptera	Chloroperlidae	Sweltsa nikkoensis	2016-06-09	South Korea	Gangwon-do	Aquatic	nymph	0	0	0
513	Plecoptera	Chloroperlidae	Sweltsa nikkoensis	2016-06-09	South Korea	Gangwon-do	Aquatic	nymph	0	0	0
514	Plecoptera	Chloroperlidae	Sweltsa nikkoensis	2016-06-09	South Korea	Gangwon-do	Aquatic	nymph	0	0	0
515	Plecoptera	Chloroperlidae	Sweltsa nikkoensis	2016-06-09	South Korea	Gangwon-do	Aquatic	nymph	0	0	0
516	Plecoptera	Chloroperlidae	Sweltsa nikkoensis	2016-06-09	South Korea	Gangwon-do	Aquatic	nymph	0	0	0
522	Trichoptera	Rhyacophilidae	Rhyacophila nigrocephala	2016-06-22	South Korea	Gangwon-do	Aquatic	Larva	0	0	0
523	Trichoptera	Rhyacophilidae	Rhyacophila nigrocephala	2016-06-22	South Korea	Gangwon-do	Aquatic	Larva	0	0	0
524	Trichoptera	Rhyacophilidae	Rhyacophila nigrocephala	2016-06-22	South Korea	Gangwon-do	Aquatic	Larva	0	0	0
525	Trichoptera	Rhyacophilidae	Rhyacophila nigrocephala	2016-06-22	South Korea	Gangwon-do	Aquatic	Larva	0	0	0
526	Trichoptera	Rhyacophilidae	Rhyacophila nigrocephala	2016-06-22	South Korea	Gangwon-do	Aquatic	Larva	0	0	0
527	Trichoptera	Rhyacophilidae	Rhyacophila shikotsuensis	2016-09-28	South Korea	Gangwon-do	Aquatic	Larva	0	0	0
528	Trichoptera	Rhyacophilidae	Rhyacophila shikotsuensis	2016-09-28	South Korea	Gangwon-do	Aquatic	Larva	0	0	0
529	Trichoptera	Rhyacophilidae	Rhyacophila shikotsuensis	2016-09-28	South Korea	Gangwon-do	Aquatic	Larva	0	0	0
530	Trichoptera	Rhyacophilidae	Rhyacophila shikotsuensis	2016-09-28	South Korea	Gangwon-do	Aquatic	Larva	0	0	0
531	Trichoptera	Rhyacophilidae	Rhyacophila shikotsuensis	2016-09-28	South Korea	Gangwon-do	Aquatic	Larva	0	0	0
532	Trichoptera	Rhyacophilidae	Rhyacophila sibirica	2016-10-28	South Korea	Gangwon-do	Aquatic	Larva	0	0	0
533	Trichoptera	Rhyacophilidae	Rhyacophila sibirica	2016-10-28	South Korea	Gangwon-do	Aquatic	Larva	0	0	0
534	Trichoptera	Rhyacophilidae	Rhyacophila sibirica	2016-10-28	South Korea	Gangwon-do	Aquatic	Larva	0	0	0
535	Trichoptera	Rhyacophilidae	Rhyacophila sibirica	2016-10-28	South Korea	Gangwon-do	Aquatic	Larva	0	0	0
536	Trichoptera	Rhyacophilidae	Rhyacophila sibirica	2016-10-28	South Korea	Gangwon-do	Aquatic	Larva	0	0	0
537	Trichoptera	Hydropsychidae	Arctopsyche ladogensis	2016-09-28	South Korea	Gangwon-do	Aquatic	Larva	0	0	0
538	Trichoptera	Hydropsychidae	Arctopsyche ladogensis	2016-09-28	South Korea	Gangwon-do	Aquatic	Larva	0	0	0
539	Trichoptera	Hydropsychidae	Arctopsyche ladogensis	2016-09-28	South Korea	Gangwon-do	Aquatic	Larva	0	0	0
540	Trichoptera	Hydropsychidae	Arctopsyche ladogensis	2016-09-28	South Korea	Gangwon-do	Aquatic	Larva	0	0	0
541	Trichoptera	Hydropsychidae	Arctopsyche ladogensis	2016-09-28	South Korea	Gangwon-do	Aquatic	Larva	0	0	0
542	Trichoptera	Phryganopsychidae	Phryganopsyche latipennis	2016-06-22	South Korea	Gangwon-do	Aquatic	Larva	0	0	0
543	Trichoptera	Phryganopsychidae	Phryganopsyche latipennis	2016-06-22	South Korea	Gangwon-do	Aquatic	Larva	0	0	0
544	Trichoptera	Phryganopsychidae	Phryganopsyche latipennis	2016-06-22	South Korea	Gangwon-do	Aquatic	Larva	0	0	0
545	Trichoptera	Phryganopsychidae	Phryganopsyche latipennis	2016-06-22	South Korea	Gangwon-do	Aquatic	Larva	0	0	0
546	Trichoptera	Phryganopsychidae	Phryganopsyche latipennis	2016-06-22	South Korea	Gangwon-do	Aquatic	Larva	0	0	0
547	Trichoptera	Odontoceridae	Psilotreta locumtenens	2016-06-09	South Korea	Gangwon-do	Aquatic	Larva	0	0	0
548	Trichoptera	Odontoceridae	Psilotreta locumtenens	2016-06-09	South Korea	Gangwon-do	Aquatic	Larva	0	0	0
549	Trichoptera	Odontoceridae	Psilotreta locumtenens	2016-06-09	South Korea	Gangwon-do	Aquatic	Larva	0	0	0
550	Trichoptera	Odontoceridae	Psilotreta locumtenens	2016-06-09	South Korea	Gangwon-do	Aquatic	Larva	0	0	0
551	Trichoptera	Odontoceridae	Psilotreta locumtenens	2016-06-09	South Korea	Gangwon-do	Aquatic	Larva	0	0	0
552	Hemiptera	Reduviidae	Sphedanolestes impressicollis	2018-04-03	South Korea	Daejeon	Terrestrial	Adult	0	0	0
553	Hemiptera	Reduviidae	Sphedanolestes impressicollis	2018-04-03	South Korea	Daejeon	Terrestrial	Adult	0	0	0
554	Hemiptera	Reduviidae	Velinus nodipes	2018-04-03	South Korea	Daejeon	Terrestrial	Adult	0	0	0
555	Hemiptera	Reduviidae	Velinus nodipes	2018-04-03	South Korea	Daejeon	Terrestrial	Adult	0	0	0
556	Hemiptera	Reduviidae	Velinus nodipes	2018-04-03	South Korea	Daejeon	Terrestrial	Adult	0	0	0
557	Hemiptera	Pentatomidae	Pentatomidae sp.	2018-04-03	South Korea	Daejeon	Terrestrial	Adult	0	0	0
558	Hemiptera	Cicadellidae	Bothrogonia ferruginea	2018-04-12	South Korea	Chungcheongnam-do	Terrestrial	Adult	0	0	0
559	Coleoptera	Cerambycidae	Xystrocera globosa	2017-08-29	South Korea	Jeju-do	Terrestrial	Adult	0	0	0
560	Coleoptera	Coccinellidae	Chilocorus kuwanae	2018-04-12	South Korea	Chungcheongnam-do	Terrestrial	Adult	0	0	0
561	Coleoptera	Coccinellidae	Harmonia axyridis	2018-04-12	South Korea	Chungcheongnam-do	Terrestrial	Adult	0	0	0
562	Coleoptera	Coccinellidae	Harmonia axyridis	2018-04-12	South Korea	Chungcheongnam-do	Terrestrial	Adult	0	0	0
563	Coleoptera	Pyrochroidae	Pseudopyrochroa rufula	2018-04-12	South Korea	Chungcheongnam-do	Terrestrial	Adult	0	0	0
564	Coleoptera	Pyrochroidae	Pseudopyrochroa rufula	2018-04-12	South Korea	Chungcheongnam-do	Terrestrial	Adult	0	0	0
565	Coleoptera	Pyrochroidae	Pseudopyrochroa rufula	2018-04-12	South Korea	Chungcheongnam-do	Terrestrial	Adult	0	0	0
566	Coleoptera	Pyrochroidae	Pseudopyrochroa rufula	2018-04-12	South Korea	Chungcheongnam-do	Terrestrial	Adult	0	0	0
567	Coleoptera	Pyrochroidae	Pseudopyrochroa rufula	2018-04-12	South Korea	Chungcheongnam-do	Terrestrial	Adult	0	0	0
568	Coleoptera	Coccinellidae	Chilocorus kuwanae	2018-04-12	South Korea	Chungcheongnam-do	Terrestrial	Adult	0	0	0
569	Hemiptera	Pentatomidae	Zicrona caerulea	2018-04-12	South Korea	Chungcheongnam-do	Terrestrial	Adult	0	0	0
570	Coleoptera	Coccinellidae	Harmonia axyridis	2018-04-12	South Korea	Chungcheongnam-do	Terrestrial	Adult	0	0	0
571	Coleoptera	Coccinellidae	Coccinella septempunctata	2018-04-19	South Korea	Daejeon	Terrestrial	Adult	0	0	0
572	Coleoptera	Coccinellidae	Coccinella septempunctata	2018-04-19	South Korea	Daejeon	Terrestrial	Adult	0	0	0
573	Hemiptera	Pentatomidae	Antheminia varicornis	2018-04-19	South Korea	Daejeon	Terrestrial	Adult	0	0	0
574	Coleoptera	Coccinellidae	Coccinella septempunctata	2018-04-19	South Korea	Daejeon	Terrestrial	Adult	0	0	0
575	Coleoptera	Cerambycidae	Phytoecia rufiventris	2018-04-19	South Korea	Daejeon	Terrestrial	Adult	0	0	0
576	Coleoptera	Coccinellidae	Harmonia axyridis	2018-04-19	South Korea	Daejeon	Terrestrial	Adult	0	0	0
577	Hemiptera	Pentatomidae	Homalogonia obtusa	2018-04-19	South Korea	Daejeon	Terrestrial	Adult	0	0	0
578	Hemiptera	Pentatomidae	Halyomorpha halys	2018-04-19	South Korea	Daejeon	Terrestrial	Adult	0	0	0
579	Hemiptera	Pentatomidae	Halyomorpha halys	2018-04-19	South Korea	Daejeon	Terrestrial	Adult	0	0	0
580	Coleoptera	Cantharidae	Hatchiana glochidiata	2018-06-20	South Korea	Daejeon	Terrestrial	Adult	0	0	0
581	Coleoptera	Cantharidae	Hatchiana glochidiata	2018-06-20	South Korea	Daejeon	Terrestrial	Adult	0	0	0
582	Coleoptera	Cetoniidae	Lasiotrichius succinctus	2018-06-20	South Korea	Daejeon	Terrestrial	Adult	0	0	0
583	Coleoptera	Pyrochroidae	Pseudopyrochroa rufula	2018-06-20	South Korea	Daejeon	Terrestrial	Adult	0	0	0
584	Coleoptera	Rutelidae	Blitopertha orientalis	2018-06-20	South Korea	Daejeon	Terrestrial	Adult	0	0	0
585	Coleoptera	Melolonthidae	Ectinohoplia rufipes	2018-06-20	South Korea	Daejeon	Terrestrial	Adult	0	0	0
586	Neuroptera	Chrysopidae	Chrysopa intima	2018-06-20	South Korea	Daejeon	Terrestrial	Adult	0	0	0
587	Coleoptera	Coccinellidae	Harmonia axyridis	2018-06-20	South Korea	Daejeon	Terrestrial	Adult	0	0	0
588	Hymenoptera	Apidae	Bombus ignitus	2018-06-20	South Korea	Daejeon	Terrestrial	Adult	0	0	0
589	Hemiptera	Miridae	Miridae sp.	2018-06-20	South Korea	Daejeon	Terrestrial	Adult	0	0	0
590	Hymenoptera	Argidae	Arge similis	2018-06-20	South Korea	Daejeon	Terrestrial	Adult	0	0	0
591	Hymenoptera	Argidae	Arge similis	2018-06-20	South Korea	Daejeon	Terrestrial	Adult	0	0	0
592	Coleoptera	Oedemeridae	Oedemeridae sp.	2018-06-20	South Korea	Daejeon	Terrestrial	Adult	0	0	0
593	Hemiptera	Cicadellidae	Bothrogonia ferruginea	2018-06-20	South Korea	Daejeon	Terrestrial	Adult	0	0	0
594	Neuroptera	Chrysopidae	Chrysopa intima	2018-06-20	South Korea	Daejeon	Terrestrial	Adult	0	0	0
595	Coleoptera	Rutelidae	Blitopertha orientalis	2018-06-20	South Korea	Daejeon	Terrestrial	Adult	0	0	0
596	Coleoptera	Rutelidae	Blitopertha orientalis	2018-06-20	South Korea	Daejeon	Terrestrial	Adult	0	0	0
597	Hemiptera	Pentatomidae	Menida violacea	2018-06-20	South Korea	Daejeon	Terrestrial	Adult	0	0	0
598	Hemiptera	Pentatomidae	Carbula putoni	2018-06-20	South Korea	Daejeon	Terrestrial	Adult	0	0	0
599	Hemiptera	Pentatomidae	Carbula putoni	2018-06-20	South Korea	Daejeon	Terrestrial	Adult	0	0	0
600	Hemiptera	Lygaeidae	Arocatus pseudosericans	2018-06-20	South Korea	Daejeon	Terrestrial	Adult	0	0	0
601	Diptera	Platystomatidae	Prosthiochaeta bifasciata	2018-06-20	South Korea	Daejeon	Terrestrial	Adult	0	0	0
602	Coleoptera	Coccinellidae	Calvia muiri	2018-06-20	South Korea	Daejeon	Terrestrial	Adult	0	0	0
603	Coleoptera	Curculionidae	Curculionidae sp.	2018-06-20	South Korea	Daejeon	Terrestrial	Adult	0	0	0
604	Coleoptera	Curculionidae	Curculionidae sp.	2018-06-20	South Korea	Daejeon	Terrestrial	Adult	1	0	0
605	Hemiptera	Miridae	Stenodema rubrinerve	2018-06-20	South Korea	Daejeon	Terrestrial	Adult	1	0	0
606	Hemiptera	Miridae	Stenodema rubrinerve	2018-06-20	South Korea	Daejeon	Terrestrial	Adult	1	0	0
607	Hemiptera	Miridae	Stenodema rubrinerve	2018-06-20	South Korea	Daejeon	Terrestrial	Adult	1	0	0
608	Diptera	Dolichopodidae	Condylostylus nebulosus	2018-06-19	South Korea	Chungcheongnam-do	Terrestrial	Adult	0	1	0
609	Diptera	Dolichopodidae	Condylostylus nebulosus	2018-06-19	South Korea	Chungcheongnam-do	Terrestrial	Adult	0	0	0
610	Diptera	Dolichopodidae	Condylostylus nebulosus	2018-06-19	South Korea	Chungcheongnam-do	Terrestrial	Adult	0	0	0
611	Diptera	Dolichopodidae	Condylostylus nebulosus	2018-06-19	South Korea	Chungcheongnam-do	Terrestrial	Adult	0	0	0
612	Diptera	Dolichopodidae	Condylostylus nebulosus	2018-06-19	South Korea	Chungcheongnam-do	Terrestrial	Adult	0	1	0
613	Coleoptera	Rutelidae	Blitopertha orientalis	2018-06-19	South Korea	Chungcheongnam-do	Terrestrial	Adult	0	0	0
614	Hymenoptera	Tenthredinidae	Athalia kashmirensis	2018-06-19	South Korea	Chungcheongnam-do	Terrestrial	Adult	0	0	0
615	Hemiptera	Pentatomidae	Dolycoris baccarum	2018-06-19	South Korea	Chungcheongnam-do	Terrestrial	Adult	1	0	0
616	Hemiptera	Pentatomidae	Dolycoris baccarum	2018-06-19	South Korea	Chungcheongnam-do	Terrestrial	Adult	0	0	0
617	Hemiptera	Pentatomidae	Dolycoris baccarum	2018-06-19	South Korea	Chungcheongnam-do	Terrestrial	Adult	0	0	0
618	Hemiptera	Pentatomidae	Dolycoris baccarum	2018-06-19	South Korea	Chungcheongnam-do	Terrestrial	Adult	0	0	0
619	Hemiptera	Pentatomidae	Dolycoris baccarum	2018-06-19	South Korea	Chungcheongnam-do	Terrestrial	Adult	0	0	0
620	Hemiptera	Coreidae	Cletus punctiger	2018-06-19	South Korea	Chungcheongnam-do	Terrestrial	Adult	0	0	0
621	Odonata	Coenagrionidae	Paracercion hieroglyphicum	2018-06-19	South Korea	Chungcheongnam-do	Aquatic	Adult	0	0	0
622	Odonata	Coenagrionidae	Paracercion hieroglyphicum	2018-06-19	South Korea	Chungcheongnam-do	Aquatic	Adult	0	0	0
623	Odonata	Coenagrionidae	Paracercion calamorum	2018-06-19	South Korea	Chungcheongnam-do	Aquatic	Adult	1	0	0
624	Hemiptera	Coreidae	Cletus schmidti	2018-06-19	South Korea	Chungcheongnam-do	Terrestrial	Adult	1	0	0
626	Hymenoptera	Argidae	Arge similis	2018-06-19	South Korea	Chungcheongnam-do	Terrestrial	Adult	0	0	0
627	Hymenoptera	Argidae	Arge similis	2018-06-19	South Korea	Chungcheongnam-do	Terrestrial	Adult	0	0	0
628	Hymenoptera	Argidae	Arge similis	2018-06-19	South Korea	Chungcheongnam-do	Terrestrial	Adult	0	0	0
629	Hemiptera	Fulgoridae	Lycorma delicatula	2018-06-19	South Korea	Chungcheongnam-do	Terrestrial	Adult	0	0	0
630	Coleoptera	Rutelidae	Blitopertha pallidipennis	2018-06-19	South Korea	Chungcheongnam-do	Terrestrial	Adult	0	0	0
631	Coleoptera	Rutelidae	Blitopertha pallidipennis	2018-06-19	South Korea	Chungcheongnam-do	Terrestrial	Adult	0	0	0
632	Lepidoptera	Erebidae	Barsine aberrans	2018-06-19	South Korea	Chungcheongnam-do	Terrestrial	Adult	0	0	0
633	Hemiptera	Cicadellidae	Drabescus ineffectus	2018-06-19	South Korea	Daejeon	Terrestrial	Adult	0	1	0
634	Hemiptera	Cicadellidae	Drabescus conspicuus	2018-06-19	South Korea	Daejeon	Terrestrial	Adult	1	0	1
635	Hemiptera	Cicadellidae	Drabescus conspicuus	2018-06-20	South Korea	Daejeon	Terrestrial	Adult	1	0	1
636	Hemiptera	Pentatomidae	Carbula putoni	2018-06-20	South Korea	Daejeon	Terrestrial	Adult	0	0	0
637	Hemiptera	Reduviidae	Coranus dilatatus	2018-06-14	South Korea	Chungcheongbuk-do	Terrestrial	Adult	0	0	0
638	Hemiptera	Reduviidae	Coranus dilatatus	2018-06-14	South Korea	Chungcheongbuk-do	Terrestrial	Adult	0	0	0
639	Hemiptera	Alydidae	Riptortus clavatus	2018-06-30	South Korea	Gyeonggi-do	Terrestrial	Adult	0	0	0
646	Hemiptera	Pentatomidae	Plautia stali	2018-07-25	South Korea	Gyeonggi-do	Terrestrial	Adult	0	0	0
647	Hemiptera	Plataspididae	Coptosoma semiflavum	2018-07-25	South Korea	Gyeonggi-do	Terrestrial	Adult	1	0	0
648	Hemiptera	Ricaniidae	Ricania shantungensis	2018-07-25	South Korea	Gyeonggi-do	Terrestrial	Adult	0	0	0
649	Hemiptera	Lygaeidae	Arocatus melanostoma	2018-07-07	South Korea	Seoul	Terrestrial	Adult	0	0	0
650	Hemiptera	Lygaeidae	Arocatus melanostoma	2018-07-07	South Korea	Seoul	Terrestrial	Adult	0	0	0
651	Hemiptera	Coreidae	Cletus schmidti	2018-07-07	South Korea	Seoul	Terrestrial	Adult	1	1	0
652	Hemiptera	Coreidae	Cletus schmidti	2018-07-07	South Korea	Seoul	Terrestrial	Adult	1	1	1
653	Hemiptera	Ricaniidae	Ricania shantungensis	2018-07-22	South Korea	Gyeonggi-do	Terrestrial	Adult	0	0	0
654	Hemiptera	Ricaniidae	Ricania shantungensis	2018-07-22	South Korea	Gyeonggi-do	Terrestrial	Adult	0	0	0
655	Hemiptera	Ricaniidae	Ricania shantungensis	2018-07-22	South Korea	Gyeonggi-do	Terrestrial	Adult	0	0	0
656	Coleoptera	Cerambycidae	Stictoleptura rubra	2018-07-12	South Korea	Daejeon	Terrestrial	Adult	0	0	1
657	Hemiptera	Coreidae	Plinachtus bicoloripes	2018-07-12	South Korea	Daejeon	Terrestrial	Adult	0	0	1
658	Hemiptera	Coreidae	Plinachtus bicoloripes	2018-07-12	South Korea	Daejeon	Terrestrial	Adult	0	0	0
659	Hemiptera	Coreidae	Plinachtus bicoloripes	2018-07-12	South Korea	Daejeon	Terrestrial	Adult	0	1	0
660	Hemiptera	Miridae	Miridae sp.	2018-07-12	South Korea	Daejeon	Terrestrial	Adult	0	0	1
661	Coleoptera	Cerambycidae	Moechotypa diphysis	2018-07-12	South Korea	Daejeon	Terrestrial	Adult	0	0	0
662	Coleoptera	Rutelidae	Blitopertha orientalis	2018-07-12	South Korea	Daejeon	Terrestrial	Adult	0	0	1
663	Hemiptera	Nabidae	Gorpis brevilineatus	2018-07-12	South Korea	Daejeon	Terrestrial	Adult	0	0	0
664	Coleoptera	Curculionidae	Pseudocneorhinus setosus	2018-07-12	South Korea	Daejeon	Terrestrial	Adult	1	1	1
665	Coleoptera	Curculionidae	Pseudocneorhinus setosus	2018-07-12	South Korea	Daejeon	Terrestrial	Adult	1	1	1
666	Coleoptera	Curculionidae	Pseudocneorhinus setosus	2018-07-12	South Korea	Daejeon	Terrestrial	Adult	1	1	1
667	Hemiptera	Cercopidae	Eoscartopsis assimilis	2018-07-12	South Korea	Daejeon	Terrestrial	Adult	0	0	0
668	Phasmatodea	Phasmatidae	Ramulus mikado	2018-07-12	South Korea	Daejeon	Terrestrial	Adult	0	0	0
669	Hymenoptera	Ichneumonidae	Achaius oratorius	2018-07-12	South Korea	Daejeon	Terrestrial	Adult	0	0	0
670	Hymenoptera	Sphecidae	Sphecidae sp.	2018-07-12	South Korea	Daejeon	Terrestrial	Adult	1	0	0
671	Coleoptera	Coccinellidae	Propylea japonica	2018-07-12	South Korea	Daejeon	Terrestrial	Adult	0	0	0
672	Coleoptera	Chrysomelidae	Chrysomelidae sp.	2018-07-12	South Korea	Daejeon	Terrestrial	Adult	0	0	0
673	Hymenoptera	Ichneumonidae	Ichneumonidae sp.	2018-07-12	South Korea	Daejeon	Terrestrial	Adult	1	0	1
674	Dermaptera	Forficulidae	Forficulidae sp.	2018-07-12	South Korea	Daejeon	Terrestrial	Adult	0	0	0
675	Coleoptera	Curculionidae	Pseudocneorhinus setosus	2018-07-12	South Korea	Daejeon	Terrestrial	Adult	1	1	1
676	Phasmatodea	Phasmatidae	Ramulus mikado	2018-07-12	South Korea	Daejeon	Terrestrial	Adult	0	0	0
677	Coleoptera	Curculionidae	Phyllolytus variabilis	2018-07-12	South Korea	Daejeon	Terrestrial	Adult	1	0	1
678	Coleoptera	Curculionidae	Curculionidae sp.	2018-07-12	South Korea	Daejeon	Terrestrial	Adult	0	0	0
679	Coleoptera	Curculionidae	Curculionidae sp.	2018-07-12	South Korea	Daejeon	Terrestrial	Adult	0	0	0
680	Coleoptera	Curculionidae	Curculionidae sp.	2018-07-12	South Korea	Daejeon	Terrestrial	Adult	1	1	1
683	Hemiptera	Alydidae	Riptortus clavatus	2018-07-11	South Korea	Chungcheongnam-do	Terrestrial	Adult	0	0	0
684	Coleoptera	Curculionidae	Phyllolytus variabilis	2018-07-11	South Korea	Chungcheongnam-do	Terrestrial	Adult	0	0	0
685	Coleoptera	Curculionidae	Phyllolytus variabilis	2018-07-11	South Korea	Chungcheongnam-do	Terrestrial	Adult	0	1	1
686	Coleoptera	Curculionidae	Phyllolytus variabilis	2018-07-11	South Korea	Chungcheongnam-do	Terrestrial	Adult	0	0	1
687	Coleoptera	Coccinellidae	Chilocorus kuwanae	2018-07-11	South Korea	Chungcheongnam-do	Terrestrial	Adult	0	0	0
688	Hemiptera	Aphrophoridae	Aphrophoridae sp.	2018-07-11	South Korea	Chungcheongnam-do	Terrestrial	Adult	0	0	0
689	Coleoptera	Coccinellidae	Rodolia limbata	2018-07-11	South Korea	Chungcheongnam-do	Terrestrial	Adult	0	0	1
690	Hymenoptera	Ichneumonidae	Eutanyacra picta	2018-07-11	South Korea	Chungcheongnam-do	Terrestrial	Adult	1	0	0
691	Hemiptera	Coreidae	Homoeocerus dilatatus	2018-07-11	South Korea	Chungcheongnam-do	Terrestrial	Adult	0	0	0
693	Coleoptera	Chrysomelidae	Chrysomelidae sp.	2018-07-11	South Korea	Chungcheongnam-do	Terrestrial	Adult	0	0	0
694	Hemiptera	Cicadellidae	Cicadellidae sp.	2018-07-11	South Korea	Chungcheongnam-do	Terrestrial	Adult	0	0	0
695	Hemiptera	Cicadellidae	Cicadellidae sp.	2018-07-11	South Korea	Chungcheongnam-do	Terrestrial	Adult	0	0	0
696	Hymenoptera	Ichneumonidae	Ichneumonidae sp.	2018-07-11	South Korea	Chungcheongnam-do	Terrestrial	Adult	1	0	0
697	Phasmatodea	Phasmatidae	Ramulus mikado	2018-07-11	South Korea	Chungcheongnam-do	Terrestrial	Adult	1	0	0
698	Diptera	Asilidae	Cophinopoda chinensis	2018-07-11	South Korea	Chungcheongnam-do	Terrestrial	Adult	0	0	0
699	Diptera	Asilidae	Cophinopoda chinensis	2018-07-11	South Korea	Chungcheongnam-do	Terrestrial	Adult	0	1	0
700	Lepidoptera	Pieridae	Pieris rapae	2018-07-11	South Korea	Chungcheongnam-do	Terrestrial	Adult	0	0	0
701	Coleoptera	Chrysomelidae	Chrysomelidae sp.	2018-07-11	South Korea	Chungcheongnam-do	Terrestrial	Adult	0	1	0
702	Coleoptera	Curculionidae	Pimelocerus exsculptus	2018-07-11	South Korea	Chungcheongnam-do	Terrestrial	Adult	1	0	0
703	Neuroptera	Chrysopidae	Chrysopa intima	2018-07-12	South Korea	Daejeon	Terrestrial	Adult	1	0	1
704	Coleoptera	Chrysomelidae	Chrysomelidae sp.	2018-07-12	South Korea	Daejeon	Terrestrial	Adult	0	0	1
705	Coleoptera	Curculionidae	Curculionidae sp.	2018-07-12	South Korea	Daejeon	Terrestrial	Adult	1	1	1
706	Coleoptera	Curculionidae	Curculionidae sp.	2018-07-12	South Korea	Daejeon	Terrestrial	Adult	1	1	1
707	Hymenoptera	Eumenidae	Eumenidae sp.	2018-07-12	South Korea	Daejeon	Terrestrial	Adult	0	0	0
708	Dermaptera	Forficulidae	Forficulidae sp.	2018-07-12	South Korea	Daejeon	Terrestrial	Adult	0	0	0
709	Hemiptera	Ricaniidae	Ricania shantungensis	2018-07-12	South Korea	Daejeon	Terrestrial	Adult	0	0	0
710	Hemiptera	Ricaniidae	Ricania shantungensis	2018-07-12	South Korea	Daejeon	Terrestrial	Adult	0	0	0
711	Hemiptera	Ricaniidae	Ricania shantungensis	2018-07-12	South Korea	Chungcheongnam-do	Terrestrial	Adult	0	0	0
712	Hemiptera	Ricaniidae	Ricania shantungensis	2018-07-12	South Korea	Chungcheongnam-do	Terrestrial	Adult	0	0	0
713	Hemiptera	Scutelleridae	Poecilocoris splendidulus	2018-06-28	South Korea	Gyeonggi-do	Terrestrial	Adult	0	0	0
714	Coleoptera	Rutelidae	Mimela splendens	2018-06-28	South Korea	Gyeonggi-do	Terrestrial	Adult	0	0	0
715	Coleoptera	Rutelidae	Mimela splendens	2018-06-28	South Korea	Gyeonggi-do	Terrestrial	Adult	0	0	0
716	Hemiptera	Miridae	Deraeocoris ater	2018-06-28	South Korea	Gyeonggi-do	Terrestrial	Adult	1	0	0
717	Hemiptera	Miridae	Deraeocoris ater	2018-06-28	South Korea	Gyeonggi-do	Terrestrial	Adult	1	0	0
718	Hemiptera	Pentatomidae	Carbula putoni	2018-06-28	South Korea	Gyeonggi-do	Terrestrial	Adult	0	0	0
719	Diptera	Tipulidae	Nephrotoma virgata	2018-06-28	South Korea	Gyeonggi-do	Terrestrial	Adult	0	0	0
720	Hemiptera	Rhopalidae	Rhopalus sapporensis	2018-06-28	South Korea	Gyeonggi-do	Terrestrial	Adult	1	0	0
721	Hemiptera	Rhopalidae	Rhopalus sapporensis	2018-06-28	South Korea	Gyeonggi-do	Terrestrial	Adult	1	0	0
722	Hemiptera	Pentatomidae	Carbula putoni	2018-06-28	South Korea	Gyeonggi-do	Terrestrial	Adult	0	0	0
724	Coleoptera	Coccinellidae	Anatis halonis	2018-06-28	South Korea	Gyeonggi-do	Terrestrial	Adult	0	0	0
725	Coleoptera	Carabidae	Carabidae sp.	2018-06-28	South Korea	Gyeonggi-do	Terrestrial	Adult	0	0	0
726	Coleoptera	Curculionidae	Lixus maculatus	2018-06-28	South Korea	Gyeonggi-do	Terrestrial	Adult	1	0	0
727	Coleoptera	Carabidae	Carabidae sp.	2018-06-28	South Korea	Gyeonggi-do	Terrestrial	Adult	1	0	0
728	Hemiptera	Miridae	Deraeocoris ater	2018-06-28	South Korea	Gyeonggi-do	Terrestrial	Adult	1	0	1
730	Diptera	Syrphidae	Dideoides latus	2018-06-28	South Korea	Gyeonggi-do	Terrestrial	Adult	1	0	0
731	Coleoptera	Chrysomelidae	Chrysomelidae sp.	2018-06-28	South Korea	Gyeonggi-do	Terrestrial	Adult	0	1	0
732	Hymenoptera	Tenthredinidae	Tenthredinidae sp.	2018-06-28	South Korea	Gyeonggi-do	Terrestrial	Adult	0	0	0
734	Hemiptera	Coreidae	Cletus schmidti	2018-06-28	South Korea	Gyeonggi-do	Terrestrial	Adult	1	0	0
735	Hemiptera	Coreidae	Cletus schmidti	2018-06-28	South Korea	Gyeonggi-do	Terrestrial	Adult	1	0	0
736	Hemiptera	Coreidae	Molipteryx fuliginosa	2018-06-28	South Korea	Gyeonggi-do	Terrestrial	Adult	0	0	0
737	Hemiptera	Coreidae	Homoeocerus unipunctatus	2018-06-28	South Korea	Gyeonggi-do	Terrestrial	Adult	0	0	0
738	Coleoptera	Chrysomelidae	Thlaspida biramosa	2018-06-28	South Korea	Gyeonggi-do	Terrestrial	Adult	0	0	0
739	Coleoptera	Rutelidae	Blitopertha orientalis	2018-06-28	South Korea	Gyeonggi-do	Terrestrial	Adult	0	0	0
740	Hymenoptera	Scoliidae	Scolia oculata	2018-06-28	South Korea	Gyeonggi-do	Terrestrial	Adult	0	0	0
741	Hymenoptera	Scoliidae	Scolia oculata	2018-06-28	South Korea	Gyeonggi-do	Terrestrial	Adult	1	0	0
742	Coleoptera	Attelabidae	Phymatopoderus latipennis	2018-06-28	South Korea	Gyeonggi-do	Terrestrial	Adult	1	0	0
743	Hemiptera	Cicadellidae	Drabescus conspicuus	2018-06-28	South Korea	Gyeonggi-do	Terrestrial	Adult	1	0	1
744	Diptera	Asilidae	Neoitamus angusticornis	2018-06-28	South Korea	Gyeonggi-do	Terrestrial	Adult	1	1	1
745	Hymenoptera	Argidae	Arge similis	2018-06-28	South Korea	Gyeonggi-do	Terrestrial	Adult	0	0	0
746	Diptera	Dolichopodidae	Condylostylus nebulosus	2018-06-28	South Korea	Gyeonggi-do	Terrestrial	Adult	0	0	0
747	Hymenoptera	Formicidae	Camponotus japonicus	2018-07-12	South Korea	Daejeon	Terrestrial	Adult	0	0	0
748	Hymenoptera	Formicidae	Camponotus japonicus	2018-06-20	South Korea	Daejeon	Terrestrial	Adult	0	0	0
749	Hymenoptera	Formicidae	Camponotus japonicus	2018-06-20	South Korea	Daejeon	Terrestrial	Adult	0	0	0
750	Hymenoptera	Formicidae	Camponotus japonicus	2018-06-20	South Korea	Daejeon	Terrestrial	Adult	0	0	0
751	Hymenoptera	Formicidae	Camponotus japonicus	2018-06-20	South Korea	Daejeon	Terrestrial	Adult	0	0	0
766	Dermaptera	Forficulidae	Forficula scudderii	2018-06-27	South Korea	Gyeonggi-do	Terrestrial	Adult	0	0	1
767	Dermaptera	Forficulidae	Forficula scudderii	2018-06-27	South Korea	Gyeonggi-do	Terrestrial	Adult	0	0	0
768	Hemiptera	Miridae	Deraeocoris ater	2018-06-27	South Korea	Gyeonggi-do	Terrestrial	Adult	1	0	0
769	Hemiptera	Miridae	Deraeocoris ater	2018-06-27	South Korea	Gyeonggi-do	Terrestrial	Adult	1	1	0
770	Coleoptera	Coccinellidae	Epilachna chinensis	2018-06-27	South Korea	Gyeonggi-do	Terrestrial	Adult	0	0	0
774	Coleoptera	Curculionidae	Lixus maculatus	2018-06-27	South Korea	Gyeonggi-do	Terrestrial	Adult	1	0	0
776	Hemiptera	Plataspididae	Coptosoma parvipictum	2018-06-27	South Korea	Gyeonggi-do	Terrestrial	Adult	1	0	1
777	Hemiptera	Plataspididae	Coptosoma parvipictum	2018-06-27	South Korea	Gyeonggi-do	Terrestrial	Adult	1	0	1
778	Hemiptera	Plataspididae	Coptosoma parvipictum	2018-06-27	South Korea	Gyeonggi-do	Terrestrial	Adult	1	0	1
779	Hemiptera	Rhopalidae	Rhopalus sapporensis	2018-06-27	South Korea	Gyeonggi-do	Terrestrial	Adult	1	0	0
780	Coleoptera	Rutelidae	Blitopertha orientalis	2018-06-27	South Korea	Gyeonggi-do	Terrestrial	Adult	0	0	0
781	Hemiptera	Pentatomidae	Pentatoma semiannulata	2018-06-27	South Korea	Gyeonggi-do	Terrestrial	Adult	0	0	0
782	Hemiptera	Plataspididae	Coptosoma parvipictum	2018-06-27	South Korea	Gyeonggi-do	Terrestrial	Adult	1	0	1
783	Hemiptera	Plataspididae	Coptosoma parvipictum	2018-06-27	South Korea	Gyeonggi-do	Terrestrial	Adult	1	0	1
784	Hemiptera	Miridae	Deraeocoris ater	2018-06-27	South Korea	Gyeonggi-do	Terrestrial	Adult	1	0	1
785	Hemiptera	Miridae	Deraeocoris ater	2018-06-27	South Korea	Gyeonggi-do	Terrestrial	Adult	0	0	1
786	Hemiptera	Miridae	Deraeocoris ater	2018-06-27	South Korea	Gyeonggi-do	Terrestrial	Adult	1	0	1
787	Hemiptera	Miridae	Deraeocoris ater	2018-06-27	South Korea	Gyeonggi-do	Terrestrial	Adult	0	0	0
788	Hymenoptera	Formicidae	Camponotus japonicus	2018-06-27	South Korea	Gyeonggi-do	Terrestrial	Adult	0	0	0
789	Diptera	Syrphidae	Episyrphus balteatus	2018-06-27	South Korea	Gyeonggi-do	Terrestrial	Adult	1	0	0
790	Coleoptera	Lycidae	Lycostomus porphyrophorus	2018-06-27	South Korea	Gyeonggi-do	Terrestrial	Adult	1	0	0
794	Hemiptera	Rhopalidae	Rhopalus sapporensis	2018-06-27	South Korea	Gyeonggi-do	Terrestrial	Adult	1	0	1
795	Hemiptera	Rhopalidae	Rhopalus sapporensis	2018-06-27	South Korea	Gyeonggi-do	Terrestrial	Adult	1	0	0
796	Hemiptera	Aphrophoridae	Aphrophoridae sp.	2018-06-27	South Korea	Gyeonggi-do	Terrestrial	Adult	1	0	0
797	Coleoptera	Endomychidae	Ancylopus pictus	2018-06-27	South Korea	Gyeonggi-do	Terrestrial	Adult	1	0	0
798	Coleoptera	Tenebrionidae	Lagria nigricollis	2018-06-27	South Korea	Gyeonggi-do	Terrestrial	Adult	1	0	0
799	Coleoptera	Rutelidae	Blitopertha orientalis	2018-06-27	South Korea	Gyeonggi-do	Terrestrial	Adult	1	0	0
800	Coleoptera	Curculionidae	Enaptorhinus granulatus	2018-06-27	South Korea	Gyeonggi-do	Terrestrial	Adult	1	0	0
805	Hemiptera	Pentatomidae	Lelia decempunctata	2018-06-27	South Korea	Gyeonggi-do	Terrestrial	Adult	1	1	0
806	Coleoptera	Rutelidae	Blitopertha orientalis	2018-06-27	South Korea	Gyeonggi-do	Terrestrial	Adult	0	0	0
807	Hymenoptera	Scoliidae	Scolia oculata	2018-06-27	South Korea	Gyeonggi-do	Terrestrial	Adult	1	0	0
808	Diptera	Syrphidae	Episyrphus balteatus	2018-06-27	South Korea	Gyeonggi-do	Terrestrial	Adult	1	0	0
809	Hemiptera	Coreidae	Homoeocerus dilatatus	2018-06-27	South Korea	Gyeonggi-do	Terrestrial	Adult	0	0	0
810	Coleoptera	Chrysomelidae	Lema fortunei	2018-06-27	South Korea	Gyeonggi-do	Terrestrial	Adult	0	0	0
811	Hemiptera	Plataspididae	Coptosoma parvipictum	2018-06-27	South Korea	Gyeonggi-do	Terrestrial	Adult	1	0	0
812	Hemiptera	Plataspididae	Coptosoma parvipictum	2018-06-27	South Korea	Gyeonggi-do	Terrestrial	Adult	1	0	0
814	Coleoptera	Coccinellidae	Propylea japonica	2018-06-27	South Korea	Gyeonggi-do	Terrestrial	Adult	1	0	1
816	Hemiptera	Plataspididae	Coptosoma parvipictum	2018-06-27	South Korea	Gyeonggi-do	Terrestrial	Adult	1	0	0
817	Hemiptera	Miridae	Deraeocoris ater	2018-06-27	South Korea	Gyeonggi-do	Terrestrial	Adult	0	0	1
818	Coleoptera	Cerambycidae	Phytoecia rufiventris	2018-06-27	South Korea	Gyeonggi-do	Terrestrial	Adult	1	0	0
820	Hemiptera	Coreidae	Hygia lativentris	2018-06-27	South Korea	Gyeonggi-do	Terrestrial	Adult	1	0	1
826	Coleoptera	Rutelidae	Blitopertha orientalis	2018-06-27	South Korea	Gyeonggi-do	Terrestrial	Adult	0	0	0
831	Hymenoptera	Argidae	Arge similis	2018-07-17	South Korea	Chungcheongnam-do	Terrestrial	Adult	0	0	0
832	Hymenoptera	Argidae	Arge similis	2018-07-17	South Korea	Chungcheongnam-do	Terrestrial	Adult	0	0	0
833	Hymenoptera	Formicidae	Formica japonica	2018-07-17	South Korea	Chungcheongnam-do	Terrestrial	Adult	1	0	0
834	Hymenoptera	Formicidae	Formica japonica	2018-07-17	South Korea	Chungcheongnam-do	Terrestrial	Adult	1	0	0
835	Hymenoptera	Formicidae	Formica japonica	2018-07-17	South Korea	Chungcheongnam-do	Terrestrial	Adult	1	0	0
836	Hymenoptera	Formicidae	Formica japonica	2018-07-17	South Korea	Chungcheongnam-do	Terrestrial	Adult	1	0	0
837	Hemiptera	Plataspididae	Coptosoma parvipictum	2018-07-17	South Korea	Chungcheongnam-do	Terrestrial	Adult	1	0	0
841	Hemiptera	Coreidae	Homoeocerus dilatatus	2018-07-17	South Korea	Chungcheongnam-do	Terrestrial	Adult	0	1	0
853	Hemiptera	Pentatomidae	Picromerus lewisi	2018-07-17	South Korea	Chungcheongnam-do	Terrestrial	Adult	1	0	0
854	Coleoptera	Tenebrionidae	Cerogria janthinipennis	2018-07-17	South Korea	Chungcheongnam-do	Terrestrial	Adult	0	0	0
855	Odonata	Libellulidae	Orthetrum sp.	2018-07-17	South Korea	Chungcheongnam-do	Aquatic	Adult	1	0	0
856	Hymenoptera	Ichneumonidae	Achaius oratorius	2018-07-18	South Korea	Daejeon	Terrestrial	Adult	0	0	1
857	Hymenoptera	Formicidae	Formica japonica	2018-07-17	South Korea	Chungcheongnam-do	Terrestrial	Adult	1	0	0
858	Hymenoptera	Formicidae	Formica japonica	2018-07-17	South Korea	Chungcheongnam-do	Terrestrial	Adult	1	0	0
859	Hymenoptera	Formicidae	Formica japonica	2018-07-18	South Korea	Daejeon	Terrestrial	Adult	1	0	0
860	Hymenoptera	Formicidae	Formica japonica	2018-07-18	South Korea	Daejeon	Terrestrial	Adult	1	0	0
861	Hymenoptera	Formicidae	Formica japonica	2018-07-18	South Korea	Daejeon	Terrestrial	Adult	1	0	0
862	Hemiptera	Cercopidae	Eoscartopsis assimilis	2018-07-18	South Korea	Daejeon	Terrestrial	Adult	0	0	0
867	Hemiptera	Coreidae	Plinachtus bicoloripes	2018-07-18	South Korea	Daejeon	Terrestrial	Adult	0	0	0
868	Hemiptera	Derbidae	Losbanosia hibarensis	2018-07-18	South Korea	Daejeon	Terrestrial	Adult	0	0	0
869	Hemiptera	Nabidae	Himacerus apterus	2018-07-18	South Korea	Daejeon	Terrestrial	Adult	1	0	0
870	Hemiptera	Nabidae	Himacerus apterus	2018-07-18	South Korea	Daejeon	Terrestrial	Adult	1	0	0
871	Hemiptera	Alydidae	Riptortus clavatus	2018-07-18	South Korea	Daejeon	Terrestrial	Adult	0	0	0
875	Hemiptera	Pentatomidae	Plautia stali	2018-07-18	South Korea	Daejeon	Terrestrial	Adult	1	0	0
876	Hemiptera	Pentatomidae	Plautia stali	2018-07-18	South Korea	Daejeon	Terrestrial	Adult	0	0	0
877	Coleoptera	Cerambycidae	Stictoleptura rubra	2018-07-18	South Korea	Daejeon	Terrestrial	Adult	0	0	0
878	Coleoptera	Cerambycidae	Stictoleptura rubra	2018-07-18	South Korea	Daejeon	Terrestrial	Adult	0	0	0
879	Coleoptera	Cerambycidae	Stictoleptura rubra	2018-07-18	South Korea	Daejeon	Terrestrial	Adult	0	0	0
880	Diptera	Dolichopodidae	Condylostylus nebulosus	2018-07-18	South Korea	Daejeon	Terrestrial	Adult	0	0	0
881	Hymenoptera	Vespidae	Vespula flaviceps	2018-07-18	South Korea	Daejeon	Terrestrial	Adult	0	0	0
887	Hemiptera	Lygaeidae	Togo hemipterus	2018-07-18	South Korea	Daejeon	Terrestrial	Adult	1	0	0
888	Hemiptera	Lygaeidae	Togo hemipterus	2018-07-18	South Korea	Daejeon	Terrestrial	Adult	1	0	0
889	Hemiptera	Lygaeidae	Togo hemipterus	2018-07-18	South Korea	Daejeon	Terrestrial	Adult	0	0	0
890	Hemiptera	Lygaeidae	Togo hemipterus	2018-07-18	South Korea	Daejeon	Terrestrial	Adult	0	0	1
891	Hemiptera	Lygaeidae	Togo hemipterus	2018-07-18	South Korea	Daejeon	Terrestrial	Adult	1	0	1
892	Hemiptera	Lygaeidae	Togo hemipterus	2018-07-18	South Korea	Daejeon	Terrestrial	Adult	0	0	0
893	Hemiptera	Lygaeidae	Togo hemipterus	2018-07-18	South Korea	Daejeon	Terrestrial	Adult	0	0	1
894	Coleoptera	Cerambycidae	Stictoleptura rubra	2018-07-18	South Korea	Daejeon	Terrestrial	Adult	0	0	0
895	Coleoptera	Cerambycidae	Stictoleptura rubra	2018-07-18	South Korea	Daejeon	Terrestrial	Adult	0	0	0
896	Hemiptera	Alydidae	Riptortus clavatus	2018-07-18	South Korea	Daejeon	Terrestrial	Adult	0	0	0
898	Hemiptera	Pentatomidae	Dalpada cinctipes	2018-07-18	South Korea	Daejeon	Terrestrial	Adult	1	0	0
899	Neuroptera	Chrysopidae	Chrysopidae sp.	2018-07-18	South Korea	Daejeon	Terrestrial	Adult	0	0	0
900	Coleoptera	Cerambycidae	Stictoleptura rubra	2018-07-18	South Korea	Daejeon	Terrestrial	Adult	0	0	0
901	Hemiptera	Fulgoridae	Lycorma delicatula	2018-07-18	South Korea	Daejeon	Terrestrial	Adult	0	0	0
904	Hemiptera	Pentatomidae	Dalpada cinctipes	2018-07-18	South Korea	Daejeon	Terrestrial	Adult	0	0	0
905	Hemiptera	Coreidae	Homoeocerus dilatatus	2018-07-18	South Korea	Daejeon	Terrestrial	Adult	0	0	0
906	Coleoptera	Chrysomelidae	Physosmaragdina nigrifrons	2018-07-18	South Korea	Daejeon	Terrestrial	Adult	1	0	0
907	Coleoptera	Chrysomelidae	Physosmaragdina nigrifrons	2018-07-18	South Korea	Daejeon	Terrestrial	Adult	1	0	0
908	Coleoptera	Chrysomelidae	Physosmaragdina nigrifrons	2018-07-18	South Korea	Daejeon	Terrestrial	Adult	1	0	0
912	Diptera	Dolichopodidae	Condylostylus nebulosus	2018-07-18	South Korea	Daejeon	Terrestrial	Adult	0	0	0
913	Coleoptera	Coccinellidae	Harmonia axyridis	2018-07-18	South Korea	Daejeon	Terrestrial	Adult	1	0	0
914	Coleoptera	Coccinellidae	Harmonia axyridis	2018-07-18	South Korea	Daejeon	Terrestrial	Adult	0	0	0
915	Coleoptera	Carabidae	Colpodes buchanani	2018-07-18	South Korea	Daejeon	Terrestrial	Adult	0	0	0
916	Coleoptera	Chrysomelidae	Lema diversa	2018-07-18	South Korea	Daejeon	Terrestrial	Adult	0	0	0
917	Hemiptera	Rhopalidae	Rhopalus sapporensis	2018-07-18	South Korea	Daejeon	Terrestrial	Adult	0	0	0
918	Coleoptera	Cerambycidae	Nupserha marginella	2018-07-18	South Korea	Daejeon	Terrestrial	Adult	1	0	1
921	Hemiptera	Cercopidae	Eoscartopsis assimilis	2018-07-17	South Korea	Daejeon	Terrestrial	Adult	1	0	0
922	Hemiptera	Cercopidae	Eoscartopsis assimilis	2018-07-17	South Korea	Daejeon	Terrestrial	Adult	0	0	0
923	Hemiptera	Cercopidae	Eoscartopsis assimilis	2018-07-17	South Korea	Daejeon	Terrestrial	Adult	1	0	0
924	Hemiptera	Cercopidae	Eoscartopsis assimilis	2018-07-17	South Korea	Daejeon	Terrestrial	Adult	0	0	0
925	Hemiptera	Cercopidae	Eoscartopsis assimilis	2018-07-17	South Korea	Daejeon	Terrestrial	Adult	1	0	0
926	Hemiptera	Cercopidae	Eoscartopsis assimilis	2018-07-17	South Korea	Daejeon	Terrestrial	Adult	0	0	0
927	Hemiptera	Cercopidae	Eoscartopsis assimilis	2018-07-17	South Korea	Daejeon	Terrestrial	Adult	0	0	0
928	Hemiptera	Cercopidae	Eoscartopsis assimilis	2018-07-17	South Korea	Daejeon	Terrestrial	Adult	1	0	1
929	Hemiptera	Alydidae	Riptortus clavatus	2018-07-17	South Korea	Daejeon	Terrestrial	Adult	0	0	0
930	Hemiptera	Alydidae	Riptortus clavatus	2018-07-17	South Korea	Daejeon	Terrestrial	Adult	0	0	0
931	Hemiptera	Alydidae	Riptortus clavatus	2018-07-17	South Korea	Daejeon	Terrestrial	Adult	0	0	0
932	Hemiptera	Alydidae	Riptortus clavatus	2018-07-17	South Korea	Daejeon	Terrestrial	Adult	0	0	0
933	Hemiptera	Alydidae	Riptortus clavatus	2018-07-17	South Korea	Daejeon	Terrestrial	Adult	0	0	0
935	Diptera	Dolichopodidae	Condylostylus nebulosus	2018-07-17	South Korea	Daejeon	Terrestrial	Adult	1	0	0
936	Diptera	Dolichopodidae	Condylostylus nebulosus	2018-07-17	South Korea	Daejeon	Terrestrial	Adult	1	0	0
937	Hymenoptera	Mutillidae	Mutilla mikado	2018-07-17	South Korea	Daejeon	Terrestrial	Adult	0	0	0
941	Phasmatodea	Phasmatidae	Ramulus mikado	2018-07-17	South Korea	Daejeon	Terrestrial	Adult	1	0	0
947	Hemiptera	Fulgoridae	Lycorma delicatula	2018-07-17	South Korea	Daejeon	Terrestrial	Adult	0	0	0
950	Hemiptera	Pentatomidae	Dalpada cinctipes	2018-07-17	South Korea	Daejeon	Terrestrial	Adult	1	0	0
954	Coleoptera	Chrysomelidae	Physosmaragdina nigrifrons	2018-07-17	South Korea	Daejeon	Terrestrial	Adult	1	0	0
956	Coleoptera	Chrysomelidae	Physosmaragdina nigrifrons	2018-07-17	South Korea	Daejeon	Terrestrial	Adult	1	0	0
960	Hemiptera	Flatidae	Metcalfa pruinosa	2018-07-17	South Korea	Daejeon	Terrestrial	Adult	0	0	0
961	Hemiptera	Flatidae	Metcalfa pruinosa	2018-07-17	South Korea	Daejeon	Terrestrial	Adult	0	0	0
962	Hemiptera	Flatidae	Metcalfa pruinosa	2018-07-17	South Korea	Daejeon	Terrestrial	Adult	0	0	0
963	Hemiptera	Flatidae	Metcalfa pruinosa	2018-07-17	South Korea	Daejeon	Terrestrial	Adult	0	0	0
966	Hemiptera	Rhopalidae	Rhopalus sapporensis	2018-07-17	South Korea	Daejeon	Terrestrial	Adult	0	0	1
974	Coleoptera	Chrysomelidae	Thlaspida biramosa	2018-08-01	South Korea	Daejeon	Terrestrial	Adult	0	0	0
978	Hemiptera	Rhopalidae	Rhopalus sapporensis	2018-08-01	South Korea	Daejeon	Terrestrial	Adult	1	0	0
982	Coleoptera	Cerambycidae	Pyrestes haematicus	2018-08-01	South Korea	Daejeon	Terrestrial	Adult	0	0	0
992	Hemiptera	Cicadidae	Leptosemia takanonis	2018-08-01	South Korea	Daejeon	Terrestrial	Adult	0	1	0
997	Hemiptera	Rhopalidae	Rhopalus sapporensis	2018-08-02	South Korea	Chungcheongnam-do	Terrestrial	Adult	0	0	0
999	Neuroptera	Chrysopidae	Chrysopa intima	2018-08-02	South Korea	Chungcheongnam-do	Terrestrial	Adult	1	0	0
1000	Neuroptera	Chrysopidae	Chrysopa intima	2018-08-02	South Korea	Chungcheongnam-do	Terrestrial	Adult	1	0	0
1008	Hemiptera	Rhopalidae	Stictopleurus minutus	2018-08-02	South Korea	Chungcheongnam-do	Terrestrial	Adult	1	0	0
1010	Hemiptera	Rhopalidae	Stictopleurus minutus	2018-08-02	South Korea	Chungcheongnam-do	Terrestrial	Adult	1	0	0
1011	Coleoptera	Chrysomelidae	Monolepta shirozui	2018-08-02	South Korea	Chungcheongnam-do	Terrestrial	Adult	1	0	0
1012	Coleoptera	Chrysomelidae	Monolepta shirozui	2018-08-02	South Korea	Chungcheongnam-do	Terrestrial	Adult	1	0	0
1013	Coleoptera	Chrysomelidae	Monolepta shirozui	2018-08-02	South Korea	Chungcheongnam-do	Terrestrial	Adult	1	0	0
1022	Coleoptera	Chrysomelidae	Physosmaragdina nigrifrons	2018-08-02	South Korea	Chungcheongnam-do	Terrestrial	Adult	1	0	0
1023	Coleoptera	Chrysomelidae	Physosmaragdina nigrifrons	2018-08-02	South Korea	Chungcheongnam-do	Terrestrial	Adult	1	0	0
1024	Coleoptera	Chrysomelidae	Physosmaragdina nigrifrons	2018-08-02	South Korea	Chungcheongnam-do	Terrestrial	Adult	0	0	0
1025	Coleoptera	Chrysomelidae	Physosmaragdina nigrifrons	2018-08-02	South Korea	Chungcheongnam-do	Terrestrial	Adult	1	0	0
1031	Coleoptera	Chrysomelidae	Lema fortunei	2018-08-02	South Korea	Chungcheongnam-do	Terrestrial	Adult	0	0	0
1033	Coleoptera	Chrysomelidae	Lema concinnipennis	2018-08-02	South Korea	Chungcheongnam-do	Terrestrial	Adult	0	0	0
1035	Neuroptera	Chrysopidae	Chrysopa intima	2018-08-02	South Korea	Chungcheongnam-do	Terrestrial	Adult	1	0	0
1036	Neuroptera	Chrysopidae	Chrysopa intima	2018-08-02	South Korea	Chungcheongnam-do	Terrestrial	Adult	1	0	0
1037	Coleoptera	Coccinellidae	Propylea japonica	2018-08-02	South Korea	Chungcheongnam-do	Terrestrial	Adult	0	0	0
1038	Coleoptera	Coccinellidae	Propylea japonica	2018-08-02	South Korea	Chungcheongnam-do	Terrestrial	Adult	0	0	0
1039	Hemiptera	Rhopalidae	Rhopalus sapporensis	2018-08-02	South Korea	Chungcheongnam-do	Terrestrial	Adult	0	0	0
1045	Coleoptera	Chrysomelidae	Lema diversa	2018-08-02	South Korea	Chungcheongnam-do	Terrestrial	Adult	1	1	0
1047	Coleoptera	Chrysomelidae	Lema concinnipennis	2018-08-02	South Korea	Chungcheongnam-do	Terrestrial	Adult	1	1	0
1048	Hymenoptera	Ichneumonidae	Coleocentrus incertus	2018-08-02	South Korea	Chungcheongnam-do	Terrestrial	Adult	1	0	1
1049	Hemiptera	Lygaeidae	Geocoris varius	2018-08-02	South Korea	Chungcheongnam-do	Terrestrial	Adult	1	0	0
1050	Hemiptera	Lygaeidae	Geocoris varius	2018-08-02	South Korea	Chungcheongnam-do	Terrestrial	Adult	1	0	1
1052	Hemiptera	Fulgoridae	Lycorma delicatula	2018-08-04	South Korea	Seoul	Terrestrial	Adult	0	0	0
1053	Hemiptera	Fulgoridae	Lycorma delicatula	NA	South Korea	NA	Terrestrial	Adult	0	0	0
1054	Hemiptera	Fulgoridae	Lycorma delicatula	2018-08-04	South Korea	Seoul	Terrestrial	Adult	0	0	0
1055	Hemiptera	Lygaeidae	Geocoris varius	2018-08-10	South Korea	Gyeonggi-do	Terrestrial	Adult	1	0	0
1056	Hemiptera	Pentatomidae	Homalogonia obtusa	2018-08-10	South Korea	Gyeonggi-do	Terrestrial	Adult	0	0	0
1060	Hemiptera	Urostylididae	Urostylis annulicornis	2018-08-10	South Korea	Gyeonggi-do	Terrestrial	Adult	1	0	0
1061	Hemiptera	Berytidae	Yemma exilis	2018-08-10	South Korea	Gyeonggi-do	Terrestrial	Adult	1	0	0
1062	Hemiptera	Pentatomidae	Halyomorpha halys	2018-08-04	South Korea	Seoul	Terrestrial	Adult	1	0	0
1063	Hemiptera	Berytidae	Yemma exilis	2018-08-10	South Korea	Gyeonggi-do	Terrestrial	Adult	0	0	1
1067	Hemiptera	Urostylididae	Urostylis annulicornis	2018-08-04	South Korea	Seoul	Terrestrial	Adult	0	0	0
1068	Hemiptera	Urostylididae	Urostylis annulicornis	2018-08-04	South Korea	Seoul	Terrestrial	Adult	0	0	0
1072	Hemiptera	Ricaniidae	Euricania clara	2018-08-17	South Korea	Gyeonggi-do	Terrestrial	Adult	0	0	0
1073	Hemiptera	Berytidae	Yemma exilis	2018-08-17	South Korea	Gyeonggi-do	Terrestrial	Adult	1	0	0
1074	Hemiptera	Berytidae	Yemma exilis	2018-08-17	South Korea	Gyeonggi-do	Terrestrial	Adult	1	0	0
1084	Hemiptera	Pentatomidae	Eurydema gebleri	2018-08-02	South Korea	Chungcheongnam-do	Terrestrial	Adult	0	0	1
1085	Coleoptera	Coccinellidae	Propylea japonica	2018-08-02	South Korea	Chungcheongnam-do	Terrestrial	Adult	1	0	0
1089	Hemiptera	Rhopalidae	Liorhyssus hyalinus	2018-08-02	South Korea	Chungcheongnam-do	Terrestrial	Adult	0	0	1
1102	Orthoptera	Acrididae	Acrida cinerea	2018-08-02	South Korea	Chungcheongnam-do	Terrestrial	Adult	1	0	0
1103	Hemiptera	Rhopalidae	Rhopalus sapporensis	2018-08-02	South Korea	Chungcheongnam-do	Terrestrial	Adult	1	0	0
1104	Hemiptera	Rhopalidae	Rhopalus sapporensis	2018-08-02	South Korea	Chungcheongnam-do	Terrestrial	Adult	1	0	0
1110	Coleoptera	Chrysomelidae	Lema diversa	2018-08-02	South Korea	Chungcheongnam-do	Terrestrial	Adult	1	0	0
1112	Hemiptera	Coreidae	Cletus punctiger	2018-08-02	South Korea	Chungcheongnam-do	Terrestrial	Adult	0	0	0
1113	Hemiptera	Lygaeidae	Nysius plebejus	2018-08-02	South Korea	Chungcheongnam-do	Terrestrial	Adult	1	0	1
1114	Hemiptera	Lygaeidae	Nysius plebejus	2018-08-02	South Korea	Chungcheongnam-do	Terrestrial	Adult	1	0	1
1115	Hemiptera	Pentatomidae	Dolycoris baccarum	2018-08-02	South Korea	Chungcheongnam-do	Terrestrial	Adult	0	0	0
1117	Hemiptera	Coreidae	Cletus punctiger	2018-08-02	South Korea	Chungcheongnam-do	Terrestrial	Adult	1	1	0
1118	Hemiptera	Coreidae	Cletus punctiger	2018-08-02	South Korea	Chungcheongnam-do	Terrestrial	Adult	1	0	0
1119	Hemiptera	Coreidae	Cletus punctiger	2018-08-02	South Korea	Chungcheongnam-do	Terrestrial	Adult	1	0	0
1120	Hemiptera	Coreidae	Cletus punctiger	2018-08-02	South Korea	Chungcheongnam-do	Terrestrial	Adult	0	0	0
1121	Hemiptera	Coreidae	Cletus punctiger	2018-08-02	South Korea	Chungcheongnam-do	Terrestrial	Adult	0	0	0
1122	Hemiptera	Rhopalidae	Stictopleurus minutus	2018-08-02	South Korea	Chungcheongnam-do	Terrestrial	Adult	1	0	0
1123	Hemiptera	Rhopalidae	Stictopleurus minutus	2018-08-02	South Korea	Chungcheongnam-do	Terrestrial	Adult	1	0	0
1124	Hemiptera	Pentatomidae	Eysarcoris ventralis	2018-08-02	South Korea	Chungcheongnam-do	Terrestrial	Adult	1	1	0
1125	Hemiptera	Pentatomidae	Eysarcoris ventralis	2018-08-02	South Korea	Chungcheongnam-do	Terrestrial	Adult	0	1	0
1126	Hemiptera	Rhopalidae	Rhopalus maculatus	2018-08-02	South Korea	Chungcheongnam-do	Terrestrial	Adult	1	0	0
1128	Coleoptera	Chrysomelidae	Lema diversa	2018-08-02	South Korea	Chungcheongnam-do	Terrestrial	Adult	1	0	0
1129	Hemiptera	Rhopalidae	Rhopalus maculatus	2018-08-02	South Korea	Chungcheongnam-do	Terrestrial	Adult	1	1	0
1130	Hemiptera	Rhopalidae	Stictopleurus minutus	2018-08-02	South Korea	Chungcheongnam-do	Terrestrial	Adult	1	0	0
1131	Hemiptera	Rhopalidae	Stictopleurus minutus	2018-08-02	South Korea	Chungcheongnam-do	Terrestrial	Adult	1	0	0
1134	Hemiptera	Rhopalidae	Stictopleurus minutus	2018-08-02	South Korea	Chungcheongnam-do	Terrestrial	Adult	1	0	0
1137	Hemiptera	Ricaniidae	Ricania taeniata	2018-08-02	South Korea	Chungcheongnam-do	Terrestrial	Adult	0	0	0
1140	Hemiptera	Lygaeidae	Nysius plebejus	2018-08-02	South Korea	Chungcheongnam-do	Terrestrial	Adult	1	0	1
1141	Hemiptera	Lygaeidae	Nysius plebejus	2018-08-02	South Korea	Chungcheongnam-do	Terrestrial	Adult	1	0	1
1142	Hemiptera	Lygaeidae	Nysius plebejus	2018-08-02	South Korea	Chungcheongnam-do	Terrestrial	Adult	1	0	1
1143	Hemiptera	Lygaeidae	Nysius plebejus	2018-08-02	South Korea	Chungcheongnam-do	Terrestrial	Adult	1	0	1
1144	Hemiptera	Lygaeidae	Nysius plebejus	2018-08-02	South Korea	Chungcheongnam-do	Terrestrial	Adult	1	0	1
1145	Hemiptera	Lygaeidae	Nysius plebejus	2018-08-02	South Korea	Chungcheongnam-do	Terrestrial	Adult	1	0	1
1149	Hemiptera	Coreidae	Homoeocerus dilatatus	2018-08-03	South Korea	Gyeonggi-do	Terrestrial	Adult	1	0	0
1150	Hemiptera	Berytidae	Yemma exilis	2018-08-03	South Korea	Gyeonggi-do	Terrestrial	Adult	0	0	0
1152	Hemiptera	Pentatomidae	Eysarcoris guttigerus	2018-08-04	South Korea	Seoul	Terrestrial	Adult	1	0	0
1153	Hemiptera	Berytidae	Yemma exilis	2018-08-05	South Korea	Gyeonggi-do	Terrestrial	Adult	1	0	0
1156	Hemiptera	Reduviidae	Sphedanolestes impressicollis	2018-08-10	South Korea	Gyeonggi-do	Terrestrial	Adult	1	0	0
1157	Hemiptera	Berytidae	Yemma exilis	2018-08-10	South Korea	Gyeonggi-do	Terrestrial	Adult	0	0	0
1158	Hemiptera	Berytidae	Yemma exilis	2018-08-10	South Korea	Gyeonggi-do	Terrestrial	Adult	1	0	0
1171	Dermaptera	Forficulidae	Timomenus komarowi	2018-08-07	South Korea	Chungcheongnam-do	Terrestrial	Adult	1	0	0
1173	Coleoptera	Chrysomelidae	Aulacophora nigripennis	2018-08-07	South Korea	Chungcheongnam-do	Terrestrial	Adult	1	0	0
1186	Hemiptera	Pentatomidae	Homalogonia obtusa	2018-08-07	South Korea	Chungcheongnam-do	Terrestrial	Adult	1	0	0
1187	Hemiptera	Plataspididae	Megacopta punctatissima	2018-08-07	South Korea	Chungcheongnam-do	Terrestrial	Adult	1	0	0
1188	Hemiptera	Plataspididae	Megacopta punctatissima	2018-08-07	South Korea	Chungcheongnam-do	Terrestrial	Adult	1	0	0
1189	Hemiptera	Lygaeidae	Geocoris varius	2018-08-07	South Korea	Chungcheongnam-do	Terrestrial	Adult	1	0	0
1191	Hemiptera	Plataspididae	Megacopta punctatissima	2018-08-07	South Korea	Chungcheongnam-do	Terrestrial	Adult	1	0	0
1192	Hemiptera	Plataspididae	Megacopta punctatissima	2018-08-07	South Korea	Chungcheongnam-do	Terrestrial	Adult	1	0	0
1193	Hemiptera	Coreidae	Homoeocerus unipunctatus	2018-08-07	South Korea	Chungcheongnam-do	Terrestrial	Adult	1	0	0
1197	Mantodea	Mantidae	Hierodula patellifera	2018-08-07	South Korea	Chungcheongnam-do	Terrestrial	Adult	1	0	0
1198	Mantodea	Mantidae	Hierodula patellifera	2018-08-07	South Korea	Chungcheongnam-do	Terrestrial	Adult	0	0	0
1200	Hemiptera	Acanthosomatidae	Acanthosoma denticaudum	2018-08-12	South Korea	Gyeonggi-do	Terrestrial	Adult	1	0	0
1220	Hemiptera	Coreidae	Homoeocerus unipunctatus	2018-08-22	South Korea	Chungcheongnam-do	Terrestrial	Adult	1	0	0
1221	Coleoptera	Chrysomelidae	Lema cyanella	2018-08-22	South Korea	Chungcheongnam-do	Terrestrial	Adult	1	0	0
1224	Hemiptera	Plataspididae	Megacopta punctatissima	2018-08-22	South Korea	Chungcheongnam-do	Terrestrial	Adult	1	0	0
1225	Hemiptera	Coreidae	Homoeocerus unipunctatus	2018-08-22	South Korea	Chungcheongnam-do	Terrestrial	Adult	1	0	0
1227	Hemiptera	Coreidae	Homoeocerus unipunctatus	2018-08-22	South Korea	Chungcheongnam-do	Terrestrial	Adult	1	0	0
1228	Hemiptera	Flatidae	Metcalfa pruinosa	2018-08-22	South Korea	Chungcheongnam-do	Terrestrial	Adult	1	0	0
1233	Hemiptera	Flatidae	Metcalfa pruinosa	2018-08-22	South Korea	Chungcheongnam-do	Terrestrial	Adult	0	0	0
1234	Hemiptera	Coreidae	Homoeocerus dilatatus	2018-08-22	South Korea	Chungcheongnam-do	Terrestrial	Adult	0	0	0
1235	Hemiptera	Coreidae	Homoeocerus dilatatus	2018-08-22	South Korea	Chungcheongnam-do	Terrestrial	Adult	0	0	0
1240	Hemiptera	Ricaniidae	Euricania clara	2018-08-22	South Korea	Chungcheongnam-do	Terrestrial	Adult	0	0	0
1241	Hemiptera	Ricaniidae	Euricania clara	2018-08-22	South Korea	Chungcheongnam-do	Terrestrial	Adult	0	0	0
1242	Coleoptera	Chrysomelidae	Lema fortunei	2018-08-22	South Korea	Chungcheongnam-do	Terrestrial	Adult	0	0	0
1244	Hemiptera	Pentatomidae	Dalpada cinctipes	2018-08-22	South Korea	Chungcheongnam-do	Terrestrial	Adult	0	0	0
1245	Coleoptera	Chrysomelidae	Physosmaragdina nigrifrons	2018-08-22	South Korea	Chungcheongnam-do	Terrestrial	Adult	1	0	0
1246	Coleoptera	Rutelidae	Popillia mutans	2018-08-22	South Korea	Chungcheongnam-do	Terrestrial	Adult	0	0	0
1247	Coleoptera	Rutelidae	Popillia mutans	2018-08-22	South Korea	Chungcheongnam-do	Terrestrial	Adult	0	0	0
1248	Coleoptera	Rutelidae	Popillia mutans	2018-08-22	South Korea	Chungcheongnam-do	Terrestrial	Adult	1	0	0
1249	Coleoptera	Rutelidae	Popillia mutans	2018-08-22	South Korea	Chungcheongnam-do	Terrestrial	Adult	1	0	0
1251	Coleoptera	Coccinellidae	Propylea japonica	2018-08-22	South Korea	Chungcheongnam-do	Terrestrial	Adult	1	0	0
1252	Hemiptera	Pentatomidae	Dolycoris baccarum	2018-08-22	South Korea	Chungcheongnam-do	Terrestrial	Adult	0	0	0
1253	Hemiptera	Rhopalidae	Stictopleurus minutus	2018-08-22	South Korea	Chungcheongnam-do	Terrestrial	Adult	1	0	1
1257	Hemiptera	Lygaeidae	Geocoris varius	2018-08-22	South Korea	Chungcheongnam-do	Terrestrial	Adult	1	0	0
1260	Hemiptera	Coreidae	Cletus schmidti	2018-08-22	South Korea	Chungcheongnam-do	Terrestrial	Adult	1	0	0
1265	Hemiptera	Miridae	Adelphocoris suturalis	2018-08-22	South Korea	Chungcheongnam-do	Terrestrial	Adult	1	0	0
1266	Hemiptera	Lygaeidae	Nysius plebejus	2018-08-22	South Korea	Chungcheongnam-do	Terrestrial	Adult	1	0	0
1267	Hemiptera	Pentatomidae	Dolycoris baccarum	2018-08-22	South Korea	Chungcheongnam-do	Terrestrial	Adult	1	0	0
1268	Hemiptera	Coreidae	Homoeocerus dilatatus	2018-08-22	South Korea	Chungcheongnam-do	Terrestrial	Adult	1	0	0
1269	Hemiptera	Pentatomidae	Dolycoris baccarum	2018-08-22	South Korea	Chungcheongnam-do	Terrestrial	Adult	0	0	0
1270	Hemiptera	Rhopalidae	Stictopleurus minutus	2018-08-22	South Korea	Chungcheongnam-do	Terrestrial	Adult	1	0	1
1274	Coleoptera	Coccinellidae	Coccinella septempunctata	2018-08-22	South Korea	Chungcheongnam-do	Terrestrial	Adult	0	0	0
1275	Hemiptera	Lygaeidae	Nysius plebejus	2018-08-22	South Korea	Chungcheongnam-do	Terrestrial	Adult	1	0	1
1281	Hemiptera	Rhopalidae	Stictopleurus minutus	2018-08-22	South Korea	Chungcheongnam-do	Terrestrial	Adult	1	0	0
1288	Hemiptera	Reduviidae	Sphedanolestes impressicollis	2018-08-22	South Korea	Jeollabuk-do	Terrestrial	Adult	0	0	0
1289	Hemiptera	Issidae	Orthopagus lunulifer	2018-08-22	South Korea	Jeollabuk-do	Terrestrial	Adult	1	0	0
1294	Coleoptera	Coccinellidae	Propylea japonica	2018-08-22	South Korea	Jeollabuk-do	Terrestrial	Adult	0	0	0
1300	Hemiptera	Pentatomidae	Eurydema dominulus	2018-08-22	South Korea	Jeollabuk-do	Terrestrial	Adult	1	0	0
1302	Hemiptera	Lygaeidae	Geocoris varius	2018-08-22	South Korea	Jeollabuk-do	Terrestrial	Adult	1	0	1
1303	Hemiptera	Lygaeidae	Geocoris varius	2018-08-22	South Korea	Jeollabuk-do	Terrestrial	Adult	1	0	0
1304	Hymenoptera	Vespidae	Anterhynchium flavomarginatum	2018-08-22	South Korea	Jeollabuk-do	Terrestrial	Adult	0	0	0
1305	Hemiptera	Dictyopharidae	Raivuna patruelis	2018-08-22	South Korea	Jeollabuk-do	Terrestrial	Adult	1	0	0
1306	Hemiptera	Dictyopharidae	Raivuna patruelis	2018-08-22	South Korea	Jeollabuk-do	Terrestrial	Adult	0	0	0
1307	Hemiptera	Dictyopharidae	Raivuna patruelis	2018-08-22	South Korea	Jeollabuk-do	Terrestrial	Adult	1	0	0
1308	Hemiptera	Dictyopharidae	Raivuna patruelis	2018-08-22	South Korea	Jeollabuk-do	Terrestrial	Adult	0	0	0
1309	Hemiptera	Dictyopharidae	Raivuna patruelis	2018-08-22	South Korea	Jeollabuk-do	Terrestrial	Adult	0	0	0
1310	Hemiptera	Aphrophoridae	Atuphora stictica	2018-08-22	South Korea	Jeollabuk-do	Terrestrial	Adult	0	0	0
1311	Hemiptera	Rhopalidae	Liorhyssus hyalinus	2018-08-22	South Korea	Jeollabuk-do	Terrestrial	Adult	1	0	0
1314	Coleoptera	Coccinellidae	Propylea japonica	2018-08-22	South Korea	Jeollabuk-do	Terrestrial	Adult	0	0	0
1315	Hemiptera	Pentatomidae	Aelia fieberi	2018-08-22	South Korea	Chungcheongnam-do	Terrestrial	Adult	1	0	0
1316	Hemiptera	Pentatomidae	Aelia fieberi	2018-08-22	South Korea	Chungcheongnam-do	Terrestrial	Adult	0	0	0
1317	Hemiptera	Pentatomidae	Aelia fieberi	2018-08-22	South Korea	Chungcheongnam-do	Terrestrial	Adult	0	0	0
1318	Hemiptera	Lygaeidae	Geocoris varius	2018-08-22	South Korea	Chungcheongnam-do	Terrestrial	Adult	1	0	0
1319	Coleoptera	Coccinellidae	Propylea japonica	2018-08-22	South Korea	Chungcheongnam-do	Terrestrial	Adult	0	0	0
1320	Hemiptera	Lygaeidae	Tropidothorax sinensis	2018-08-22	South Korea	Chungcheongnam-do	Terrestrial	Adult	0	0	0
1321	Hymenoptera	Vespidae	Anterhynchium flavomarginatum	2018-08-22	South Korea	Chungcheongnam-do	Terrestrial	Adult	0	0	0
1322	Hemiptera	Pentatomidae	Eysarcoris guttigerus	2018-08-22	South Korea	Chungcheongnam-do	Terrestrial	Adult	1	0	0
1323	Hemiptera	Pentatomidae	Eysarcoris ventralis	2018-08-22	South Korea	Chungcheongnam-do	Terrestrial	Adult	0	1	0
1324	Hemiptera	Pentatomidae	Eysarcoris ventralis	2018-08-22	South Korea	Chungcheongnam-do	Terrestrial	Adult	0	1	0
1325	Hemiptera	Pentatomidae	Eysarcoris ventralis	2018-08-22	South Korea	Chungcheongnam-do	Terrestrial	Adult	0	0	0
1326	Hemiptera	Lygaeidae	Geocoris varius	2018-08-22	South Korea	Chungcheongnam-do	Terrestrial	Adult	1	0	0
1328	Hemiptera	Issidae	Orthopagus lunulifer	2018-08-22	South Korea	Chungcheongnam-do	Terrestrial	Adult	1	1	0
1329	Hymenoptera	Vespidae	Polistes chinensis	2018-08-22	South Korea	Chungcheongnam-do	Terrestrial	Adult	0	0	0
1330	Hemiptera	Ricaniidae	Ricania taeniata	2018-08-22	South Korea	Chungcheongnam-do	Terrestrial	Adult	0	0	0
1331	Hemiptera	Ricaniidae	Ricania taeniata	2018-08-22	South Korea	Chungcheongnam-do	Terrestrial	Adult	0	0	0
1332	Hemiptera	Ricaniidae	Ricania taeniata	2018-08-22	South Korea	Chungcheongnam-do	Terrestrial	Adult	0	0	0
1333	Hemiptera	Ricaniidae	Ricania taeniata	2018-08-22	South Korea	Chungcheongnam-do	Terrestrial	Adult	0	0	0
1334	Hemiptera	Ricaniidae	Ricania taeniata	2018-08-22	South Korea	Chungcheongnam-do	Terrestrial	Adult	0	0	0
1335	Hemiptera	Ricaniidae	Ricania taeniata	2018-08-22	South Korea	Chungcheongnam-do	Terrestrial	Adult	0	0	0
1336	Hemiptera	Coreidae	Acanthocoris sordidus	2018-08-22	South Korea	Chungcheongnam-do	Terrestrial	Adult	1	0	0
1337	Hemiptera	Coreidae	Acanthocoris sordidus	2018-08-22	South Korea	Chungcheongnam-do	Terrestrial	Adult	1	0	1
1338	Hemiptera	Coreidae	Acanthocoris sordidus	2018-08-22	South Korea	Chungcheongnam-do	Terrestrial	Adult	1	0	1
1339	Hemiptera	Coreidae	Acanthocoris sordidus	2018-08-22	South Korea	Chungcheongnam-do	Terrestrial	Adult	1	0	0
1340	Hemiptera	Coreidae	Acanthocoris sordidus	2018-08-22	South Korea	Chungcheongnam-do	Terrestrial	Adult	0	0	0
1341	Hemiptera	Coreidae	Acanthocoris sordidus	2018-08-22	South Korea	Chungcheongnam-do	Terrestrial	Adult	1	0	0
1351	Hemiptera	Cicadellidae	Nephotettix cincticeps	2018-08-22	South Korea	Chungcheongnam-do	Terrestrial	Adult	0	0	1
1352	Hemiptera	Cicadellidae	Nephotettix cincticeps	2018-08-22	South Korea	Chungcheongnam-do	Terrestrial	Adult	0	0	1
1355	Hemiptera	Rhopalidae	Liorhyssus hyalinus	2018-08-22	South Korea	Chungcheongnam-do	Terrestrial	Adult	1	0	0
1356	Hemiptera	Rhopalidae	Liorhyssus hyalinus	2018-08-22	South Korea	Chungcheongnam-do	Terrestrial	Adult	1	0	0
1357	Hemiptera	Rhopalidae	Liorhyssus hyalinus	2018-08-22	South Korea	Chungcheongnam-do	Terrestrial	Adult	1	0	0
1358	Hemiptera	Rhopalidae	Liorhyssus hyalinus	2018-08-22	South Korea	Chungcheongnam-do	Terrestrial	Adult	1	0	0
1359	Hemiptera	Rhopalidae	Liorhyssus hyalinus	2018-08-22	South Korea	Chungcheongnam-do	Terrestrial	Adult	1	0	0
1360	Hemiptera	Rhopalidae	Rhopalus maculatus	2018-08-22	South Korea	Chungcheongnam-do	Terrestrial	Adult	1	0	0
1361	Hemiptera	Rhopalidae	Rhopalus maculatus	2018-08-22	South Korea	Chungcheongnam-do	Terrestrial	Adult	1	0	0
1368	Hemiptera	Berytidae	Yemma exilis	2018-09-08	South Korea	Seoul	Terrestrial	Adult	0	0	0
1377	Hemiptera	Coreidae	Cletus schmidti	2018-10-07	South Korea	Gyeonggi-do	Terrestrial	Adult	1	0	0
1384	Hemiptera	Pentatomidae	Eysarcoris guttigerus	2018-09-08	South Korea	Seoul	Terrestrial	Adult	1	0	0
1385	Hemiptera	Pentatomidae	Eysarcoris guttigerus	2018-09-08	South Korea	Seoul	Terrestrial	Adult	1	0	0
1387	Hemiptera	Lygaeidae	Gastrodes grossipes	2018-09-08	South Korea	Seoul	Terrestrial	Adult	1	0	0
1388	Hemiptera	Pentatomidae	Plautia stali	2018-09-08	South Korea	Seoul	Terrestrial	Adult	0	0	0
1401	Hemiptera	Pentatomidae	Eysarcoris guttigerus	2018-09-16	South Korea	Seoul	Terrestrial	Adult	1	0	0
