# Supplementary material for: Endosymbiont Infections in Korean Insects: Patterns Across Orders and Habitat Types
Source: Insects. 2026 Jan 7;17(1):71. doi: 10.3390/insects17010071 (PMC12842219; doi:10.3390/insects17010071)
Supplement: Supplementary file 1 [file insects-17-00071-s001.zip › supplementary files/Table_S2_Primer_information.csv]

Purpose	Target_organism	Target_gene	Primer_name	Sequence (5' to 3')	Amplicon_size (bp)	Annealing_temp (��C)	Reference
Detection	Wolbachia	wsp	Wol438F	CATACCTATTCGAAGGGATAG	~500	55	Jeong et al. 2019
Detection	Wolbachia	wsp	Wol438R	AGATTCGAGTGAAACCAATTC	~500	55	Jeong et al. 2019
Detection	Spiroplasma	16S rDNA	SpoulF	GCTTAACTCCAGTTCGCC	~420	60	Kageyama et al. 2006
Detection	Spiroplasma	16S rDNA	SpoulR	CCTGTCTCAATGTTAACCTC	~420	60	Kageyama et al. 2006
Detection	Rickettsia	16S rDNA	Rb-F	GCTCAGAACGAACGCTATC	~900	60	Kageyama et al. 2006
Detection	Rickettsia	16S rDNA	Rb-R	GAAGGAAAGCATCTCTGC	~900	60	Kageyama et al. 2006
Validation	Wolbachia	ftsZ	ftsZ_F1	ATYATGGARCATATAAARGATAG	~500	54	Baldo et al. 2006
Validation	Wolbachia	ftsZ	ftsZ_R1	TCRAGYAATGGATTRGATAT	~500	54	Baldo et al. 2006
Host identification	Insect	COI	LCO1490	GGTCAACAAATCATAAAGATATTGG	~650	48	Folmer et al. 1994
Host identification	Insect	COI	HCO2198	TAAACTTCAGGGTGACCAAAAAATCA	~650	48	Folmer et al. 1994
Host identification	Insect	COI	dgLCO1490	GGTCAACAAATCATAAAGAYATYGG	~650	50	Meyer 2003
Host identification	Insect	COI	dgHCO2198	TAAACTTCAGGGTGACCAAARAAYCA	~650	50	Meyer 2003
