# Supplementary material for: Endosymbiont Infections in Korean Insects: Patterns Across Orders and Habitat Types
Source: Insects. 2026 Jan 7;17(1):71. doi: 10.3390/insects17010071 (PMC12842219; doi:10.3390/insects17010071)
Supplement: Supplementary file 1 [file insects-17-00071-s001.zip › supplementary files/Table_S3_Sequence_validation.csv]

Sample_ID	Target_organism	Gene	Sequence_length (bp)	BLAST_top_hit_accession	BLAST_top_hit_organism	Identity (%)	Query_coverage (%)	E-value	GenBank_accession
81	Wolbachia	ftsZ	504	OZ034748.1	Wolbachia	100	100	0	PX753284
124	Wolbachia	ftsZ	502	AJ250965.1	Wolbachia	100	100	0	PX753285
125	Wolbachia	ftsZ	503	AJ250965.1	Wolbachia	100	100	0	PX753286
126	Wolbachia	ftsZ	503	AJ250965.1	Wolbachia	100	100	0	PX753287
131	Wolbachia	ftsZ	499	OZ195524.1	Wolbachia	99.399	99.2	0	PX753288
136	Wolbachia	ftsZ	442	OZ034748.1	Wolbachia	99.774	100	0	PX753289
137	Wolbachia	ftsZ	442	OZ034748.1	Wolbachia	99.774	100	0	PX753290
138	Wolbachia	ftsZ	442	OZ034748.1	Wolbachia	99.774	100	0	PX753291
139	Wolbachia	ftsZ	442	OZ034748.1	Wolbachia	99.774	100	0	PX753292
140	Wolbachia	ftsZ	442	OZ034748.1	Wolbachia	99.774	100	0	PX753293
141	Wolbachia	ftsZ	442	OZ034748.1	Wolbachia	99.774	100	0	PX753294
178	Wolbachia	ftsZ	442	OZ253934.1	Wolbachia	100	100	0	PX753295
180	Wolbachia	ftsZ	442	OZ253934.1	Wolbachia	100	100	0	PX753296
186	Wolbachia	ftsZ	496	OZ034717.1	Wolbachia	100	99.8	0	PX753297
196	Wolbachia	ftsZ	502	AJ250965.1	Wolbachia	100	99.8	0	PX753298
207	Wolbachia	ftsZ	505	OZ034748.1	Wolbachia	100	100	0	PX753299
235	Wolbachia	ftsZ	512	AM180553.1	Wolbachia	99.609	100	0	PX753300
236	Wolbachia	ftsZ	503	AM180553.1	Wolbachia	99.801	100	0	PX753301
251	Wolbachia	ftsZ	501	AJ130717.1	Wolbachia	99.002	99.6	0	PX753302
252	Wolbachia	ftsZ	503	OZ181655.1	Wolbachia	99.801	100	0	PX753303
273	Wolbachia	ftsZ	354	OZ034787.1	Wolbachia	100	100	0	PX753304
274	Wolbachia	ftsZ	504	OZ181655.1	Wolbachia	100	100	0	PX753283
301	Wolbachia	ftsZ	500	OZ034748.1	Wolbachia	100	100	0	PX753305
335	Wolbachia	ftsZ	497	EU827687.1	Wolbachia	100	99.6	0	PX753306
115	Spiroplasma	16S rDNA	397	NR_025756.1	Spiroplasma	100	99.749	0	PX755004
116	Spiroplasma	16S rDNA	397	NR_025756.1	Spiroplasma	99.748	99.749	0	PX755005
117	Spiroplasma	16S rDNA	397	NR_025756.1	Spiroplasma	99.748	99.749	0	PX755006
124	Spiroplasma	16S rDNA	397	NR_104721.1	Spiroplasma	98.992	99.749	0	PX755007
125	Spiroplasma	16S rDNA	396	NR_104721.1	Spiroplasma	98.99	99.748	0	PX755008
183	Spiroplasma	16S rDNA	418	NR_104721.1	Spiroplasma	99.282	100	0	PX755009
207	Spiroplasma	16S rDNA	394	NR_104721.1	Spiroplasma	99.239	100	0	PX755010
208	Spiroplasma	16S rDNA	393	NR_104721.1	Spiroplasma	99.237	100	0	PX755011
209	Spiroplasma	16S rDNA	397	NR_104721.1	Spiroplasma	99.244	100	0	PX755012
210	Spiroplasma	16S rDNA	396	NR_104721.1	Spiroplasma	98.99	100	0	PX755013
211	Spiroplasma	16S rDNA	396	NR_104721.1	Spiroplasma	99.242	100	0	PX755014
212	Spiroplasma	16S rDNA	396	NR_104721.1	Spiroplasma	99.242	100	0	PX755015
237	Spiroplasma	16S rDNA	392	NR_104721.1	Spiroplasma	100	100	0	PX755016
320	Spiroplasma	16S rDNA	392	NR_104721.1	Spiroplasma	99.49	100	0	PX755017
336	Spiroplasma	16S rDNA	392	NR_104721.1	Spiroplasma	99.745	100	0	PX755018
341	Spiroplasma	16S rDNA	392	NR_104721.1	Spiroplasma	99.745	100	0	PX755019
342	Spiroplasma	16S rDNA	345	NR_104721.1	Spiroplasma	100	100	0	PX755020
343	Spiroplasma	16S rDNA	392	NR_104721.1	Spiroplasma	99.745	100	0	PX755021
344	Spiroplasma	16S rDNA	392	NR_104721.1	Spiroplasma	99.49	100	0	PX755022
352	Spiroplasma	16S rDNA	396	NR_104721.1	Spiroplasma	99.747	100	0	PX755023
360	Spiroplasma	16S rDNA	356	NR_036849.2	Spiroplasma	99.157	100	0	PX755024
361	Spiroplasma	16S rDNA	407	NR_104721.1	Spiroplasma	99.263	100	0	PX755025
132	Rickettsia	16S rDNA	811	NR_179179.1	Rickettsia	98.027	100	0	PX756724
154	Rickettsia	16S rDNA	758	NR_025919.1	Rickettsia	99.472	100	0	PX756725
228	Rickettsia	16S rDNA	879	NR_074484.2	Rickettsia	99.886	100	0	PX756726
230	Rickettsia	16S rDNA	877	NR_074484.2	Rickettsia	99.659	100	0	PX756727
235	Rickettsia	16S rDNA	828	NR_074484.2	Rickettsia	99.276	100	0	PX756728
236	Rickettsia	16S rDNA	822	NR_074484.2	Rickettsia	99.392	100	0	PX756729
248	Rickettsia	16S rDNA	837	NR_074484.2	Rickettsia	99.045	100	0	PX756730
322	Rickettsia	16S rDNA	908	NR_074394.1	Rickettsia	97.687	100	0	PX756731
394	Rickettsia	16S rDNA	920	NR_104877.1	Rickettsia	99.13	100	0	PX756732
